# Supplementary material for: Resistance to Plum Pox Virus (PPV) in apricot (Prunus armeniaca L.) is associated with down-regulation of two MATHd genes
Source: BMC Plant Biol. 2018 Jan 27;18:25. doi: 10.1186/s12870-018-1237-1 (PMC5787289; doi:10.1186/s12870-018-1237-1)
Supplement: Supplementary file 3 — Data S1. Putative peach orthologs of the apricot assembled transcriptome. (TXT 2064 kb) [file 12870_2018_1237_MOESM3_ESM.txt]

Dataset S1. Putative peach orthologs of the apricot assembled transcriptome.
Spp	seqname	orthologs
peach_transc	c174_g0_i1	ppa024658m|pacid:17663803
peach_transc	c2853_g0_i1	ppa015566m|pacid:17663487
peach_transc	c3587_g0_i1	ppa024489m|pacid:17641312
peach_transc	c5175_g0_i1	ppa016728m|pacid:17655101
peach_transc	c5227_g0_i1	ppa021383m|pacid:17655177
peach_transc	c5687_g0_i1	ppa012221m|pacid:17657765
peach_transc	c6177_g0_i1	ppa007189m|pacid:17646658
peach_transc	c6291_g0_i1	ppa026298m|pacid:17662195
peach_transc	c8835_g0_i1	ppa006904m|pacid:17646184
peach_transc	c11147_g0_i1	ppa025865m|pacid:17654811
peach_transc	c11547_g0_i1	ppa023686m|pacid:17650140
peach_transc	c12104_g0_i1	ppa015483m|pacid:17662785
peach_transc	c13162_g0_i1	ppa020316m|pacid:17664489
peach_transc	c13586_g0_i1	ppa012869m|pacid:17650411
peach_transc	c13705_g0_i1	ppa014878m|pacid:17666228
peach_transc	c14298_g0_i1	ppa008386m|pacid:17663693
peach_transc	c15412_g0_i1	ppa018309m|pacid:17645108
peach_transc	c15446_g0_i1	ppa006817m|pacid:17667462
peach_transc	c15518_g0_i1	ppa010951m|pacid:17666324
peach_transc	c15561_g0_i1	ppb023458m|pacid:17658973
peach_transc	c15892_g0_i1	ppa018955m|pacid:17656058
peach_transc	c15963_g0_i1	ppa020716m|pacid:17651737
peach_transc	c15964_g0_i1	ppb013538m|pacid:17664773
peach_transc	c15966_g0_i1	ppa011197m|pacid:17668657
peach_transc	c16099_g0_i1	ppa016471m|pacid:17663614
peach_transc	c16270_g0_i1	ppa025908m|pacid:17651509,ppa1027213m|pacid:17641681
peach_transc	c16305_g0_i1	ppa003523m|pacid:17644169
peach_transc	c16355_g0_i1	ppa009464m|pacid:17652668
peach_transc	c16440_g0_i1	ppa009896m|pacid:17654944
peach_transc	c16526_g0_i1	ppa011532m|pacid:17669243
peach_transc	c16565_g0_i1	ppa003501m|pacid:17653527
peach_transc	c16657_g1_i1	ppa005303m|pacid:17641935
peach_transc	c16782_g0_i1	ppa015233m|pacid:17669092
peach_transc	c16872_g1_i1	ppa012203m|pacid:17653182
peach_transc	c17039_g0_i1	ppa022687m|pacid:17664348
peach_transc	c17085_g0_i1	ppa011652m|pacid:17660332
peach_transc	c17096_g0_i1	ppa026281m|pacid:17648186
peach_transc	c17505_g0_i1	ppa025383m|pacid:17640944
peach_transc	c17569_g0_i1	ppa018723m|pacid:17645035
peach_transc	c17820_g0_i1	ppa007830m|pacid:17651024
peach_transc	c18005_g0_i1	ppa000055m|pacid:17654866
peach_transc	c18519_g0_i1	ppa008855m|pacid:17662930
peach_transc	c18604_g0_i1	ppa009865m|pacid:17650472
peach_transc	c18618_g0_i1	ppa023881m|pacid:17644592
peach_transc	c18638_g0_i1	ppb022242m|pacid:17657789
peach_transc	c18659_g0_i1	ppa025859m|pacid:17668928
peach_transc	c18753_g0_i1	ppa017748m|pacid:17642574
peach_transc	c18838_g0_i1	ppa025544m|pacid:17647454
peach_transc	c18863_g0_i1	ppa020946m|pacid:17663021
peach_transc	c18869_g0_i1	ppa014626m|pacid:17642316
peach_transc	c18903_g1_i1	ppa010637m|pacid:17648068
peach_transc	c18934_g0_i1	ppa009748m|pacid:17652127
peach_transc	c19048_g1_i1	ppa016280m|pacid:17656125
peach_transc	c19153_g0_i1	ppa001573m|pacid:17659255,ppa001845m|pacid:17662339,ppa002723m|pacid:17663747
peach_transc	c19549_g0_i1	ppa007112m|pacid:17657923
peach_transc	c19605_g0_i1	ppa026136m|pacid:17655735
peach_transc	c19701_g0_i1	ppa004140m|pacid:17644275,ppa003894m|pacid:17645795
peach_transc	c19832_g0_i1	ppa013924m|pacid:17655482
peach_transc	c19920_g0_i1	ppa019969m|pacid:17663246
peach_transc	c19959_g0_i1	ppa003886m|pacid:17653558
peach_transc	c19987_g0_i1	ppa010572m|pacid:17650346
peach_transc	c20009_g0_i1	ppa017410m|pacid:17650087
peach_transc	c20044_g0_i1	ppa007184m|pacid:17662648
peach_transc	c20235_g1_i1	ppa019837m|pacid:17644633
peach_transc	c20257_g0_i1	ppa008249m|pacid:17661592
peach_transc	c20301_g0_i1	ppa010134m|pacid:17661567
peach_transc	c20487_g0_i1	ppa025297m|pacid:17661116
peach_transc	c20499_g0_i1	ppa007366m|pacid:17641119
peach_transc	c20762_g1_i1	ppa008125m|pacid:17667148
peach_transc	c20777_g0_i1	ppa022435m|pacid:17651797
peach_transc	c20804_g0_i1	ppa007008m|pacid:17643721
peach_transc	c20804_g0_i2	ppa007008m|pacid:17643721
peach_transc	c20845_g1_i1	ppa012502m|pacid:17650609
peach_transc	c20880_g0_i1	ppa013611m|pacid:17642632
peach_transc	c20907_g0_i1	ppa001800m|pacid:17650227,ppa024702m|pacid:17655456
peach_transc	c20995_g0_i1	ppa013237m|pacid:17650812
peach_transc	c21010_g2_i1	ppa005837m|pacid:17640843
peach_transc	c21018_g0_i1	ppa021218m|pacid:17664869
peach_transc	c21044_g0_i1	ppa013716m|pacid:17668576
peach_transc	c21048_g0_i1	ppa025838m|pacid:17651027
peach_transc	c21063_g0_i1	ppa024470m|pacid:17666517
peach_transc	c21110_g0_i1	ppa010411m|pacid:17650414
peach_transc	c21190_g0_i1	ppa008047m|pacid:17644543
peach_transc	c21211_g0_i1	ppa012100m|pacid:17663389
peach_transc	c21238_g0_i1	ppa011270m|pacid:17644269
peach_transc	c21256_g0_i1	ppa011968m|pacid:17643943
peach_transc	c21287_g0_i1	ppa007553m|pacid:17646814
peach_transc	c21302_g0_i1	ppa013850m|pacid:17656741
peach_transc	c21381_g0_i1	ppa012329m|pacid:17662515
peach_transc	c21482_g0_i1	ppa006468m|pacid:17650178
peach_transc	c21487_g0_i1	ppa009545m|pacid:17650976
peach_transc	c21492_g0_i1	ppa014532m|pacid:17660276
peach_transc	c21535_g0_i1	ppa017068m|pacid:17659504
peach_transc	c21635_g0_i1	ppa011665m|pacid:17662068
peach_transc	c21709_g0_i1	ppa011196m|pacid:17656576
peach_transc	c21776_g0_i1	ppa013589m|pacid:17655120
peach_transc	c21793_g0_i1	ppa011274m|pacid:17658147
peach_transc	c21796_g0_i1	ppa012079m|pacid:17659268
peach_transc	c21815_g0_i1	ppa013927m|pacid:17657853
peach_transc	c21833_g0_i1	ppa023747m|pacid:17645943
peach_transc	c21838_g0_i1	ppa020464m|pacid:17662540
peach_transc	c21924_g0_i1	ppa003794m|pacid:17653652
peach_transc	c21944_g0_i1	ppa005946m|pacid:17644369
peach_transc	c21961_g0_i1	ppa022222m|pacid:17655779
peach_transc	c21988_g0_i1	ppa019663m|pacid:17652414
peach_transc	c21996_g0_i1	ppa008733m|pacid:17651854
peach_transc	c22002_g0_i1	ppa007020m|pacid:17660944
peach_transc	c22024_g0_i1	ppa009753m|pacid:17652399
peach_transc	c22025_g0_i1	ppa007743m|pacid:17658280
peach_transc	c22053_g0_i1	ppa013618m|pacid:17644833
peach_transc	c22106_g0_i1	ppa010857m|pacid:17663901
peach_transc	c22116_g0_i1	ppa010205m|pacid:17646878
peach_transc	c22121_g0_i1	ppa014827m|pacid:17665256
peach_transc	c22167_g0_i1	ppa013892m|pacid:17663998
peach_transc	c22304_g0_i1	ppa015682m|pacid:17661505
peach_transc	c22343_g0_i1	ppa006197m|pacid:17643530
peach_transc	c22421_g0_i1	ppa007210m|pacid:17657981
peach_transc	c22428_g0_i1	ppa004995m|pacid:17649398
peach_transc	c22476_g2_i1	ppa004447m|pacid:17653605
peach_transc	c22479_g0_i1	ppa014521m|pacid:17664080
peach_transc	c22556_g0_i1	ppa019875m|pacid:17665320
peach_transc	c22586_g0_i1	ppa017173m|pacid:17641314
peach_transc	c22591_g0_i1	ppa025894m|pacid:17648810
peach_transc	c22769_g0_i1	ppa008938m|pacid:17645510
peach_transc	c22836_g2_i1	ppa009446m|pacid:17654299
peach_transc	c22894_g0_i1	ppa017984m|pacid:17649616
peach_transc	c22928_g0_i1	ppa013602m|pacid:17644322
peach_transc	c22943_g0_i1	ppa010265m|pacid:17664093
peach_transc	c23002_g0_i1	ppa008809m|pacid:17652296
peach_transc	c23040_g0_i1	ppa019384m|pacid:17664486
peach_transc	c23053_g0_i1	ppa006935m|pacid:17659759
peach_transc	c23123_g0_i1	ppa022010m|pacid:17645225
peach_transc	c23174_g0_i1	ppa010252m|pacid:17645336
peach_transc	c23184_g0_i1	ppa013615m|pacid:17659165
peach_transc	c23211_g0_i1	ppa009765m|pacid:17648924
peach_transc	c23213_g0_i1	ppa012403m|pacid:17644291
peach_transc	c23249_g0_i1	ppa007089m|pacid:17669079
peach_transc	c23296_g0_i1	ppa011221m|pacid:17659246
peach_transc	c23345_g0_i1	ppa011860m|pacid:17663745,ppa011855m|pacid:17663746
peach_transc	c23363_g0_i1	ppa024618m|pacid:17663517
peach_transc	c23374_g0_i1	ppa001819m|pacid:17666268,ppa003173m|pacid:17660366,ppa001784m|pacid:17656810,ppa003272m|pacid:17659551
peach_transc	c23379_g0_i1	ppa012279m|pacid:17658035
peach_transc	c23459_g0_i1	ppa014128m|pacid:17655598
peach_transc	c23468_g1_i1	ppa019355m|pacid:17651379
peach_transc	c23479_g0_i1	ppa016545m|pacid:17658894
peach_transc	c23481_g0_i1	ppa007440m|pacid:17659035
peach_transc	c23487_g0_i1	ppa011991m|pacid:17668665
peach_transc	c23490_g1_i1	ppa013304m|pacid:17668299
peach_transc	c23493_g0_i1	ppa013079m|pacid:17651049
peach_transc	c23515_g0_i1	ppa001528m|pacid:17656076,ppa001322m|pacid:17668007,ppa001818m|pacid:17653852,ppa001519m|pacid:17650319,ppa000580m|pacid:17650766
peach_transc	c23536_g0_i1	ppa013529m|pacid:17655557
peach_transc	c23545_g0_i1	ppa025241m|pacid:17643492
peach_transc	c23620_g0_i1	ppa003491m|pacid:17642379
peach_transc	c23626_g0_i1	ppb019524m|pacid:17653681
peach_transc	c23636_g0_i1	ppa005956m|pacid:17656033
peach_transc	c23650_g0_i1	ppa017409m|pacid:17647114
peach_transc	c23699_g0_i1	ppa021353m|pacid:17661352
peach_transc	c23711_g0_i1	ppa024268m|pacid:17665737
peach_transc	c23723_g0_i1	ppa022838m|pacid:17651994
peach_transc	c23729_g0_i1	ppa012363m|pacid:17654495
peach_transc	c23731_g0_i1	ppa001920m|pacid:17668714,ppa018572m|pacid:17664583,ppa026359m|pacid:17642028,ppa023720m|pacid:17643607,ppa015558m|pacid:17644886,ppa022664m|pacid:17649474,ppa022892m|pacid:17648668,ppa025268m|pacid:17646245
peach_transc	c23784_g0_i1	ppa009796m|pacid:17658935
peach_transc	c23786_g0_i1	ppa011654m|pacid:17656868
peach_transc	c23799_g1_i1	ppa012310m|pacid:17656991
peach_transc	c23804_g0_i1	ppa005900m|pacid:17650783
peach_transc	c23829_g0_i1	ppa015051m|pacid:17644433
peach_transc	c23866_g0_i1	ppa022306m|pacid:17641990
peach_transc	c23888_g0_i1	ppa004120m|pacid:17663140
peach_transc	c23912_g0_i1	ppa018299m|pacid:17657559
peach_transc	c23912_g0_i2	ppa018299m|pacid:17657559
peach_transc	c23919_g0_i1	ppa002245m|pacid:17646722
peach_transc	c23926_g0_i1	ppa008832m|pacid:17649785
peach_transc	c23929_g0_i1	ppa009643m|pacid:17647629
peach_transc	c23984_g0_i1	ppa007643m|pacid:17666050
peach_transc	c24003_g0_i1	ppa009627m|pacid:17645232
peach_transc	c24031_g0_i1	ppa019049m|pacid:17655322
peach_transc	c24034_g0_i1	ppa008578m|pacid:17643003
peach_transc	c24043_g0_i1	ppa010747m|pacid:17665546
peach_transc	c24046_g0_i1	ppa023483m|pacid:17649557
peach_transc	c24064_g1_i1	ppa004285m|pacid:17668433,ppa005382m|pacid:17668434
peach_transc	c24065_g0_i1	ppa010992m|pacid:17664361
peach_transc	c24082_g0_i1	ppa016073m|pacid:17643550
peach_transc	c24114_g0_i1	ppa007734m|pacid:17641216
peach_transc	c24117_g0_i1	ppa000965m|pacid:17653482,ppa018171m|pacid:17659747,ppa000934m|pacid:17647090,ppa021822m|pacid:17648871,ppa000937m|pacid:17662131,ppa000977m|pacid:17648435,ppa000931m|pacid:17656646,ppa000945m|pacid:17648953,ppa000950m|pacid:17657388
peach_transc	c24118_g1_i1	ppa013743m|pacid:17651284
peach_transc	c24128_g0_i1	ppa023932m|pacid:17669385
peach_transc	c24130_g0_i1	ppa021812m|pacid:17661009
peach_transc	c24131_g0_i1	ppa001877m|pacid:17659492
peach_transc	c24139_g0_i1	ppa011946m|pacid:17652534
peach_transc	c24144_g0_i1	ppa009642m|pacid:17661563
peach_transc	c24150_g0_i1	ppa020122m|pacid:17642145
peach_transc	c24186_g0_i1	ppa010609m|pacid:17661071
peach_transc	c24201_g0_i1	ppa014388m|pacid:17650173
peach_transc	c24208_g0_i1	ppa021881m|pacid:17663843
peach_transc	c24216_g0_i1	ppa014545m|pacid:17646939
peach_transc	c24232_g0_i1	ppa004427m|pacid:17656024
peach_transc	c24244_g0_i1	ppa011781m|pacid:17643878
peach_transc	c24255_g0_i1	ppa016425m|pacid:17664270
peach_transc	c24282_g0_i1	ppa011259m|pacid:17649936
peach_transc	c24285_g1_i1	ppa021287m|pacid:17653485
peach_transc	c24289_g0_i1	ppb025303m|pacid:17663956
peach_transc	c24301_g0_i1	ppa002762m|pacid:17660189,ppa002645m|pacid:17653368
peach_transc	c24324_g0_i1	ppa004526m|pacid:17664321
peach_transc	c24354_g0_i1	ppa009860m|pacid:17649118
peach_transc	c24358_g0_i1	ppa017511m|pacid:17648682
peach_transc	c24395_g1_i1	ppa017017m|pacid:17665319
peach_transc	c24434_g0_i1	ppa011916m|pacid:17667231
peach_transc	c24436_g0_i1	ppa018686m|pacid:17664670
peach_transc	c24452_g0_i1	ppa002438m|pacid:17643645
peach_transc	c24455_g0_i1	ppa008225m|pacid:17644207
peach_transc	c24486_g0_i1	ppa024026m|pacid:17640681
peach_transc	c24492_g0_i1	ppa010497m|pacid:17659625
peach_transc	c24502_g1_i1	ppa010082m|pacid:17660628
peach_transc	c24520_g0_i1	ppa008984m|pacid:17660972
peach_transc	c24521_g0_i1	ppa009363m|pacid:17647828
peach_transc	c24527_g0_i1	ppa003517m|pacid:17663645
peach_transc	c24548_g0_i1	ppa012468m|pacid:17656051
peach_transc	c24552_g0_i1	ppa012978m|pacid:17644090
peach_transc	c24564_g0_i1	ppa005071m|pacid:17646199
peach_transc	c24580_g0_i1	ppa012750m|pacid:17659787
peach_transc	c24630_g0_i1	ppa008425m|pacid:17661954
peach_transc	c24631_g0_i1	ppa005110m|pacid:17668039
peach_transc	c24641_g0_i1	ppa010270m|pacid:17663381
peach_transc	c24659_g0_i1	ppa015455m|pacid:17653167
peach_transc	c24709_g0_i1	ppa004920m|pacid:17649795,ppa004936m|pacid:17653005,ppa004980m|pacid:17653727,ppa021701m|pacid:17655508,ppa023539m|pacid:17659087,ppa020916m|pacid:17659393
peach_transc	c24720_g0_i1	ppa010622m|pacid:17651002
peach_transc	c24745_g1_i1	ppa019332m|pacid:17658405
peach_transc	c24747_g0_i1	ppa026998m|pacid:17651837
peach_transc	c24784_g0_i1	ppa011748m|pacid:17651640
peach_transc	c24803_g0_i1	ppa002720m|pacid:17661705,ppa002801m|pacid:17667610
peach_transc	c24835_g0_i1	ppa016322m|pacid:17650123
peach_transc	c24861_g0_i1	ppa013805m|pacid:17650785
peach_transc	c24878_g0_i1	ppa016264m|pacid:17648673,ppa003929m|pacid:17644765
peach_transc	c24886_g1_i1	ppa005080m|pacid:17662980
peach_transc	c24892_g1_i1	ppa004684m|pacid:17662932
peach_transc	c24904_g0_i1	ppa012227m|pacid:17659335
peach_transc	c24906_g0_i1	ppa010549m|pacid:17655106
peach_transc	c24919_g0_i1	ppa016553m|pacid:17668293
peach_transc	c24933_g0_i1	ppa013348m|pacid:17663895
peach_transc	c24970_g0_i1	ppa006081m|pacid:17667819
peach_transc	c24971_g0_i1	ppa019150m|pacid:17643243
peach_transc	c24976_g0_i1	ppa026608m|pacid:17660644
peach_transc	c24987_g0_i1	ppa007601m|pacid:17652299
peach_transc	c24996_g1_i1	ppa010781m|pacid:17646109
peach_transc	c25007_g0_i1	ppa012467m|pacid:17658069
peach_transc	c25030_g0_i1	ppa004656m|pacid:17665507
peach_transc	c25031_g0_i1	ppa018545m|pacid:17649680
peach_transc	c25033_g0_i1	ppa003124m|pacid:17646161
peach_transc	c25037_g0_i1	ppa012639m|pacid:17651508
peach_transc	c25046_g0_i1	ppa020904m|pacid:17668960
peach_transc	c25056_g0_i1	ppa008496m|pacid:17649811
peach_transc	c25069_g0_i1	ppa026759m|pacid:17660131
peach_transc	c25072_g1_i1	ppa010258m|pacid:17651688
peach_transc	c25088_g0_i1	ppa006276m|pacid:17644402
peach_transc	c25089_g0_i1	ppa009434m|pacid:17668289
peach_transc	c25108_g0_i1	ppa018063m|pacid:17645558
peach_transc	c25109_g0_i1	ppa017697m|pacid:17669318
peach_transc	c25111_g0_i1	ppa025538m|pacid:17659121
peach_transc	c25127_g0_i1	ppa007416m|pacid:17660061
peach_transc	c25149_g0_i1	ppa010052m|pacid:17662939
peach_transc	c25150_g0_i1	ppa003792m|pacid:17664184,ppa007045m|pacid:17665514
peach_transc	c25163_g0_i1	ppa010045m|pacid:17645903
peach_transc	c25170_g0_i1	ppa012073m|pacid:17647749
peach_transc	c25188_g0_i1	ppa006384m|pacid:17649598
peach_transc	c25206_g1_i1	ppa006862m|pacid:17656048,ppa007114m|pacid:17663952
peach_transc	c25215_g0_i1	ppa005338m|pacid:17661188,ppa005843m|pacid:17661189
peach_transc	c25232_g0_i1	ppa012398m|pacid:17651167
peach_transc	c25256_g2_i1	ppa011539m|pacid:17655461
peach_transc	c25265_g0_i1	ppa011929m|pacid:17644132
peach_transc	c25269_g1_i1	ppa001535m|pacid:17645027,ppa001537m|pacid:17645028,ppa001135m|pacid:17655913,ppa001573m|pacid:17659255,ppa001845m|pacid:17662339,ppa017606m|pacid:17663015,ppa002723m|pacid:17663747
peach_transc	c25271_g1_i1	ppa007256m|pacid:17648297
peach_transc	c25275_g0_i1	ppa015088m|pacid:17650846
peach_transc	c25291_g1_i1	ppa004892m|pacid:17650521
peach_transc	c25300_g0_i1	ppa023622m|pacid:17667563
peach_transc	c25301_g0_i1	ppa011299m|pacid:17668214
peach_transc	c25305_g0_i1	ppa023437m|pacid:17650922
peach_transc	c25312_g0_i1	ppa003026m|pacid:17657124
peach_transc	c25369_g0_i1	ppa012381m|pacid:17651185
peach_transc	c25377_g0_i1	ppa009869m|pacid:17666616
peach_transc	c25378_g0_i1	ppa004985m|pacid:17666876
peach_transc	c25379_g0_i1	ppa002105m|pacid:17662936
peach_transc	c25385_g1_i1	ppa001510m|pacid:17649806
peach_transc	c25420_g0_i1	ppa004814m|pacid:17644233,ppa004964m|pacid:17660386
peach_transc	c25445_g0_i1	ppa021179m|pacid:17645798
peach_transc	c25467_g1_i1	ppa024493m|pacid:17647940
peach_transc	c25478_g1_i1	ppa003122m|pacid:17665453
peach_transc	c25484_g0_i1	ppa021994m|pacid:17665751
peach_transc	c25492_g0_i1	ppa021890m|pacid:17643155
peach_transc	c25503_g0_i1	ppa005191m|pacid:17659034
peach_transc	c25513_g0_i1	ppa012222m|pacid:17662552
peach_transc	c25515_g0_i1	ppa004593m|pacid:17649782,ppa019168m|pacid:17667976
peach_transc	c25515_g0_i2	ppa004593m|pacid:17649782,ppa019168m|pacid:17667976
peach_transc	c25536_g0_i1	ppa013136m|pacid:17656523
peach_transc	c25571_g0_i1	ppa004615m|pacid:17654683,ppa005499m|pacid:17668966,ppa004915m|pacid:17656489
peach_transc	c25575_g0_i1	ppa013040m|pacid:17652253
peach_transc	c25578_g0_i1	ppa012844m|pacid:17661413
peach_transc	c25579_g0_i1	ppa006874m|pacid:17651775
peach_transc	c25583_g0_i1	ppa007259m|pacid:17658087
peach_transc	c25590_g0_i1	ppa026982m|pacid:17656042
peach_transc	c25592_g0_i1	ppa011794m|pacid:17649308
peach_transc	c25637_g0_i1	ppa014347m|pacid:17654089
peach_transc	c25644_g0_i1	ppa011567m|pacid:17651870
peach_transc	c25649_g0_i1	ppa011858m|pacid:17665764
peach_transc	c25687_g0_i1	ppa011513m|pacid:17661884,ppa011932m|pacid:17661885
peach_transc	c25691_g0_i1	ppa007367m|pacid:17649385
peach_transc	c25704_g1_i1	ppa010752m|pacid:17667911
peach_transc	c25710_g1_i1	ppa003816m|pacid:17661595
peach_transc	c25726_g0_i1	ppa004653m|pacid:17663796,ppa004387m|pacid:17642949
peach_transc	c25734_g1_i1	ppa012674m|pacid:17657245
peach_transc	c25740_g0_i1	ppa025451m|pacid:17666377
peach_transc	c25756_g0_i1	ppa018775m|pacid:17659983
peach_transc	c25760_g0_i1	ppa010959m|pacid:17659867
peach_transc	c25791_g0_i1	ppa019707m|pacid:17648195
peach_transc	c25823_g0_i1	ppa008321m|pacid:17658751
peach_transc	c25824_g0_i1	ppa010406m|pacid:17645975
peach_transc	c25826_g0_i1	ppa007129m|pacid:17652767
peach_transc	c25831_g1_i1	ppa004376m|pacid:17650254
peach_transc	c25846_g0_i1	ppa006943m|pacid:17648142
peach_transc	c25857_g3_i1	ppa021128m|pacid:17656482
peach_transc	c25868_g0_i1	ppa009739m|pacid:17668202
peach_transc	c25871_g1_i1	ppa007192m|pacid:17650045
peach_transc	c25892_g0_i1	ppa010350m|pacid:17651495
peach_transc	c25898_g0_i1	ppa012147m|pacid:17642819
peach_transc	c25920_g0_i1	ppa009614m|pacid:17663801
peach_transc	c25925_g0_i1	ppa009406m|pacid:17656695
peach_transc	c25926_g0_i1	ppb004644m|pacid:17647439
peach_transc	c25927_g0_i1	ppa004510m|pacid:17656399
peach_transc	c25937_g0_i1	ppa025664m|pacid:17662732
peach_transc	c25947_g0_i1	ppa004628m|pacid:17663037
peach_transc	c25961_g3_i1	ppa024369m|pacid:17641805
peach_transc	c25965_g0_i1	ppa001096m|pacid:17664419
peach_transc	c25966_g0_i1	ppa015646m|pacid:17659487
peach_transc	c25970_g2_i1	ppa009679m|pacid:17658920
peach_transc	c25979_g0_i1	ppa022342m|pacid:17645405
peach_transc	c25981_g0_i1	ppa013072m|pacid:17646312
peach_transc	c25982_g0_i1	ppa004267m|pacid:17667780,ppa003790m|pacid:17651554,ppa004171m|pacid:17659524,ppa004541m|pacid:17661130,ppa003607m|pacid:17643018,ppa019275m|pacid:17644100
peach_transc	c25992_g0_i1	ppa014473m|pacid:17663432
peach_transc	c26002_g0_i1	ppa018160m|pacid:17649731
peach_transc	c26007_g0_i1	ppa009293m|pacid:17664075
peach_transc	c26024_g0_i1	ppa008364m|pacid:17643586
peach_transc	c26025_g0_i1	ppa011052m|pacid:17646026,ppa011062m|pacid:17646027
peach_transc	c26043_g0_i1	ppa000618m|pacid:17643020,ppa000493m|pacid:17665094,ppa000557m|pacid:17661255,ppa021772m|pacid:17645069,ppa000611m|pacid:17646135,ppa000644m|pacid:17660313,ppa000567m|pacid:17642363,ppa001329m|pacid:17642364,ppa024725m|pacid:17655889,ppa000559m|pacid:17643696,ppa000641m|pacid:17669034,ppa000473m|pacid:17664385,ppa000593m|pacid:17641151
peach_transc	c26058_g1_i1	ppa005056m|pacid:17643078
peach_transc	c26061_g0_i1	ppa012485m|pacid:17654361
peach_transc	c26079_g0_i1	ppa001900m|pacid:17661966
peach_transc	c26095_g2_i1	ppa007853m|pacid:17650465
peach_transc	c26102_g0_i1	ppa009123m|pacid:17659570
peach_transc	c26115_g0_i1	ppb020052m|pacid:17666126
peach_transc	c26134_g0_i1	ppa010460m|pacid:17652376
peach_transc	c26168_g0_i1	ppa003171m|pacid:17668851
peach_transc	c26174_g0_i1	ppa007571m|pacid:17650147
peach_transc	c26181_g0_i1	ppa015113m|pacid:17649735
peach_transc	c26182_g1_i1	ppa010842m|pacid:17650464
peach_transc	c26188_g1_i1	ppa012563m|pacid:17668209,ppa012859m|pacid:17668210
peach_transc	c26209_g1_i1	ppa008930m|pacid:17663181
peach_transc	c26225_g0_i1	ppa014395m|pacid:17661042
peach_transc	c26229_g0_i1	ppa020663m|pacid:17663306
peach_transc	c26230_g0_i1	ppa010751m|pacid:17668320
peach_transc	c26266_g0_i1	ppa020189m|pacid:17669074
peach_transc	c26299_g0_i1	ppa009899m|pacid:17661327
peach_transc	c26308_g0_i1	ppa013427m|pacid:17655822
peach_transc	c26309_g0_i1	ppa017118m|pacid:17657273
peach_transc	c26310_g1_i1	ppa001898m|pacid:17643281,ppa001700m|pacid:17664802
peach_transc	c26324_g0_i1	ppa005369m|pacid:17652941
peach_transc	c26343_g0_i1	ppa012972m|pacid:17668077
peach_transc	c26345_g1_i1	ppa019362m|pacid:17665560
peach_transc	c26366_g1_i1	ppa006632m|pacid:17665709
peach_transc	c26388_g0_i1	ppa008868m|pacid:17658455
peach_transc	c26408_g0_i1	ppa003711m|pacid:17651926
peach_transc	c26420_g0_i1	ppa008028m|pacid:17664118
peach_transc	c26445_g1_i1	ppa012024m|pacid:17657510
peach_transc	c26451_g0_i1	ppa009788m|pacid:17662200,ppa009850m|pacid:17662201
peach_transc	c26458_g0_i1	ppa018485m|pacid:17655381
peach_transc	c26459_g0_i1	ppa006674m|pacid:17658944
peach_transc	c26470_g0_i1	ppa009845m|pacid:17651704
peach_transc	c26479_g0_i1	ppa013654m|pacid:17640312
peach_transc	c26483_g0_i1	ppa023785m|pacid:17664413
peach_transc	c26491_g0_i1	ppa017178m|pacid:17665051
peach_transc	c26498_g0_i1	ppa004249m|pacid:17660543
peach_transc	c26517_g0_i1	ppa002989m|pacid:17668318
peach_transc	c26521_g0_i1	ppa017752m|pacid:17641534
peach_transc	c26527_g0_i1	ppa009325m|pacid:17659057
peach_transc	c26535_g0_i1	ppa009089m|pacid:17652415
peach_transc	c26556_g0_i1	ppa010414m|pacid:17643873
peach_transc	c26567_g0_i1	ppa016618m|pacid:17652507
peach_transc	c26573_g0_i1	ppa015966m|pacid:17647943
peach_transc	c26594_g0_i1	ppa004470m|pacid:17662263
peach_transc	c26600_g0_i1	ppa025195m|pacid:17648108,ppa006831m|pacid:17646613,ppa006746m|pacid:17666547
peach_transc	c26602_g1_i1	ppa002792m|pacid:17643280
peach_transc	c26622_g0_i1	ppa009832m|pacid:17640492
peach_transc	c26624_g0_i1	ppa009580m|pacid:17642740
peach_transc	c26635_g0_i1	ppa010945m|pacid:17666119
peach_transc	c26647_g0_i1	ppa004758m|pacid:17644868
peach_transc	c26647_g0_i2	ppa004758m|pacid:17644868
peach_transc	c26651_g0_i1	ppa010817m|pacid:17656378
peach_transc	c26654_g0_i1	ppa007598m|pacid:17664613
peach_transc	c26661_g0_i1	ppa015076m|pacid:17662761
peach_transc	c26678_g0_i1	ppa002897m|pacid:17659044
peach_transc	c26680_g0_i1	ppa010063m|pacid:17648309
peach_transc	c26692_g0_i1	ppa001459m|pacid:17649922
peach_transc	c26705_g0_i1	ppa006927m|pacid:17654196
peach_transc	c26709_g0_i1	ppa023588m|pacid:17664687
peach_transc	c26713_g1_i1	ppa006438m|pacid:17656982
peach_transc	c26757_g0_i1	ppa017374m|pacid:17648251
peach_transc	c26768_g0_i1	ppa004784m|pacid:17645772
peach_transc	c26774_g0_i1	ppa027122m|pacid:17665979
peach_transc	c26781_g0_i1	ppa000519m|pacid:17641690
peach_transc	c26789_g0_i1	ppa006742m|pacid:17650554
peach_transc	c26800_g0_i1	ppa011399m|pacid:17646114
peach_transc	c26804_g0_i1	ppa003316m|pacid:17648742
peach_transc	c26805_g0_i1	ppa016470m|pacid:17644612
peach_transc	c26816_g0_i1	ppa006639m|pacid:17643080
peach_transc	c26818_g0_i1	ppa012668m|pacid:17650329
peach_transc	c26824_g0_i1	ppa023185m|pacid:17664376
peach_transc	c26830_g0_i1	ppa010468m|pacid:17666200
peach_transc	c26834_g0_i1	ppa003051m|pacid:17649354
peach_transc	c26871_g0_i1	ppa006154m|pacid:17652425
peach_transc	c26891_g0_i1	ppa001944m|pacid:17641371,ppa002072m|pacid:17640767
peach_transc	c26897_g0_i1	ppa003340m|pacid:17656950
peach_transc	c26910_g0_i1	ppa019508m|pacid:17662714
peach_transc	c26926_g0_i1	ppa006257m|pacid:17641697
peach_transc	c26945_g0_i1	ppa018859m|pacid:17650095
peach_transc	c26949_g0_i1	ppa013190m|pacid:17652537
peach_transc	c26950_g1_i1	ppa017267m|pacid:17643101
peach_transc	c26955_g0_i1	ppa013171m|pacid:17647798
peach_transc	c26964_g0_i1	ppa013050m|pacid:17663148
peach_transc	c26966_g2_i1	ppa004331m|pacid:17656771
peach_transc	c26984_g1_i1	ppa007664m|pacid:17661005
peach_transc	c26999_g1_i1	ppa024647m|pacid:17648367
peach_transc	c27015_g0_i1	ppa011217m|pacid:17641344
peach_transc	c27036_g0_i1	ppa007336m|pacid:17659320
peach_transc	c27051_g0_i1	ppa020810m|pacid:17641194
peach_transc	c27052_g0_i1	ppa016956m|pacid:17651245
peach_transc	c27067_g0_i1	ppa008532m|pacid:17659420
peach_transc	c27080_g0_i1	ppa006471m|pacid:17669126
peach_transc	c27087_g0_i1	ppa010060m|pacid:17644620
peach_transc	c27096_g0_i1	ppa005469m|pacid:17653394
peach_transc	c27097_g2_i1	ppa003279m|pacid:17658332,ppa021424m|pacid:17643132
peach_transc	c27103_g0_i1	ppa010827m|pacid:17667612
peach_transc	c27104_g0_i1	ppa020340m|pacid:17641045
peach_transc	c27114_g0_i1	ppa003853m|pacid:17653945
peach_transc	c27116_g0_i1	ppa012666m|pacid:17664770
peach_transc	c27124_g0_i1	ppa011840m|pacid:17652195,ppa011844m|pacid:17652196
peach_transc	c27126_g1_i1	ppa007541m|pacid:17668932
peach_transc	c27133_g1_i1	ppa011325m|pacid:17661964
peach_transc	c27137_g0_i1	ppa015504m|pacid:17642025
peach_transc	c27149_g0_i1	ppa004582m|pacid:17645211,ppa004577m|pacid:17659898
peach_transc	c27171_g0_i1	ppa003237m|pacid:17663571
peach_transc	c27175_g0_i1	ppa026241m|pacid:17668917,ppa004614m|pacid:17640774
peach_transc	c27185_g0_i1	ppa008274m|pacid:17643152
peach_transc	c27189_g1_i1	ppa011568m|pacid:17654729
peach_transc	c27195_g0_i1	ppa008592m|pacid:17652417
peach_transc	c27236_g0_i1	ppa012993m|pacid:17667556
peach_transc	c27245_g0_i1	ppa010610m|pacid:17668774
peach_transc	c27248_g0_i1	ppa005871m|pacid:17649313
peach_transc	c27252_g1_i1	ppa012814m|pacid:17656490
peach_transc	c27257_g0_i1	ppa017963m|pacid:17643767
peach_transc	c27270_g0_i1	ppa010750m|pacid:17652442
peach_transc	c27273_g1_i1	ppa014823m|pacid:17653250
peach_transc	c27286_g0_i1	ppa025925m|pacid:17648275
peach_transc	c27287_g0_i1	ppa009116m|pacid:17648569,ppa009095m|pacid:17648570
peach_transc	c27293_g0_i1	ppa024578m|pacid:17646453
peach_transc	c27302_g0_i1	ppa007203m|pacid:17652520,ppa009273m|pacid:17652521,ppa009271m|pacid:17652522,ppa009572m|pacid:17652523
peach_transc	c27309_g0_i1	ppa013388m|pacid:17643561
peach_transc	c27318_g0_i2	ppa019110m|pacid:17662888
peach_transc	c27322_g0_i1	ppa012656m|pacid:17665123
peach_transc	c27327_g0_i1	ppa007879m|pacid:17659723
peach_transc	c27329_g0_i1	ppa022366m|pacid:17663592
peach_transc	c27331_g0_i1	ppa011318m|pacid:17646513
peach_transc	c27346_g0_i1	ppa023256m|pacid:17646915
peach_transc	c27355_g0_i1	ppa011755m|pacid:17667712
peach_transc	c27358_g0_i1	ppa004290m|pacid:17644317
peach_transc	c27372_g0_i1	ppa004818m|pacid:17650538,ppa004293m|pacid:17666708,ppa005646m|pacid:17667782
peach_transc	c27380_g0_i1	ppa026822m|pacid:17667296
peach_transc	c27384_g0_i1	ppa025611m|pacid:17652826
peach_transc	c27389_g0_i1	ppb020236m|pacid:17645812
peach_transc	c27401_g0_i1	ppa002423m|pacid:17662923
peach_transc	c27410_g1_i1	ppa003350m|pacid:17660212
peach_transc	c27413_g0_i1	ppa009950m|pacid:17647783
peach_transc	c27414_g0_i1	ppa004541m|pacid:17661130
peach_transc	c27416_g0_i1	ppa002447m|pacid:17640885
peach_transc	c27423_g0_i1	ppa011405m|pacid:17658581
peach_transc	c27426_g0_i1	ppa011702m|pacid:17649778
peach_transc	c27438_g0_i1	ppa002242m|pacid:17665812
peach_transc	c27452_g0_i1	ppa003738m|pacid:17646875,ppa003200m|pacid:17641436
peach_transc	c27458_g2_i1	ppa010450m|pacid:17640435
peach_transc	c27461_g0_i1	ppa017494m|pacid:17658070
peach_transc	c27473_g3_i1	ppa018850m|pacid:17643296
peach_transc	c27473_g1_i1	ppa001328m|pacid:17652818
peach_transc	c27474_g0_i1	ppa007825m|pacid:17650226
peach_transc	c27479_g0_i1	ppa000347m|pacid:17661375,ppa000680m|pacid:17641106,ppa000706m|pacid:17652683
peach_transc	c27487_g0_i1	ppa012578m|pacid:17647690,ppa012581m|pacid:17647691
peach_transc	c27499_g0_i1	ppa006145m|pacid:17662368
peach_transc	c27500_g0_i1	ppa006813m|pacid:17663518
peach_transc	c27503_g1_i1	ppa001702m|pacid:17667237
peach_transc	c27517_g0_i1	ppa006309m|pacid:17642691
peach_transc	c27525_g0_i1	ppa005989m|pacid:17652871
peach_transc	c27532_g1_i1	ppa026273m|pacid:17662081
peach_transc	c27535_g0_i1	ppa006890m|pacid:17641242
peach_transc	c27552_g0_i1	ppa024124m|pacid:17658476
peach_transc	c27554_g0_i1	ppa013640m|pacid:17667986
peach_transc	c27570_g0_i1	ppa007574m|pacid:17641772
peach_transc	c27586_g0_i1	ppa010539m|pacid:17647483
peach_transc	c27589_g1_i1	ppa007827m|pacid:17658741
peach_transc	c27591_g0_i1	ppa001617m|pacid:17654281
peach_transc	c27596_g1_i1	ppa017678m|pacid:17653991
peach_transc	c27602_g0_i1	ppa017472m|pacid:17648324
peach_transc	c27615_g1_i1	ppa005330m|pacid:17661981
peach_transc	c27616_g0_i1	ppa021670m|pacid:17660521
peach_transc	c27617_g0_i1	ppa017044m|pacid:17642058,ppa019636m|pacid:17647009
peach_transc	c27632_g0_i1	ppa011640m|pacid:17655242,ppa011643m|pacid:17655243
peach_transc	c27637_g0_i1	ppa006099m|pacid:17665497
peach_transc	c27638_g0_i1	ppa002907m|pacid:17642987
peach_transc	c27638_g0_i2	ppa002907m|pacid:17642987
peach_transc	c27641_g0_i1	ppa013469m|pacid:17668624
peach_transc	c27650_g0_i1	ppa008206m|pacid:17653500
peach_transc	c27655_g0_i1	ppa006983m|pacid:17663120
peach_transc	c27687_g1_i1	ppa012524m|pacid:17663615
peach_transc	c27693_g0_i1	ppa015270m|pacid:17644012
peach_transc	c27712_g3_i1	ppa008107m|pacid:17657094
peach_transc	c27712_g0_i1	ppa002735m|pacid:17643639,ppa002658m|pacid:17661266
peach_transc	c27717_g0_i1	ppa010558m|pacid:17662336
peach_transc	c27737_g0_i1	ppa014649m|pacid:17654845
peach_transc	c27744_g0_i1	ppa019827m|pacid:17661552
peach_transc	c27749_g0_i1	ppa022335m|pacid:17662668
peach_transc	c27759_g0_i1	ppa011807m|pacid:17669127
peach_transc	c27762_g0_i1	ppa005496m|pacid:17655323
peach_transc	c27783_g0_i1	ppa006602m|pacid:17661205,ppa006725m|pacid:17661206,ppa006988m|pacid:17658488,ppa008013m|pacid:17647026
peach_transc	c27786_g1_i1	ppa018194m|pacid:17644600
peach_transc	c27789_g1_i1	ppa019289m|pacid:17646402
peach_transc	c27790_g0_i1	ppa010047m|pacid:17646503
peach_transc	c27791_g0_i1	ppa009575m|pacid:17661140
peach_transc	c27802_g0_i1	ppa021905m|pacid:17653887
peach_transc	c27803_g1_i1	ppa011443m|pacid:17640833
peach_transc	c27810_g0_i1	ppa007888m|pacid:17659940
peach_transc	c27812_g0_i1	ppa008438m|pacid:17642352
peach_transc	c27815_g1_i1	ppa018615m|pacid:17644562
peach_transc	c27817_g0_i1	ppa013497m|pacid:17642588
peach_transc	c27819_g0_i1	ppa011367m|pacid:17657207
peach_transc	c27837_g0_i1	ppa006516m|pacid:17668469
peach_transc	c27874_g1_i1	ppa013760m|pacid:17655613
peach_transc	c27881_g0_i1	ppa009647m|pacid:17667433
peach_transc	c27885_g1_i1	ppa011708m|pacid:17651175,ppa011706m|pacid:17651176
peach_transc	c27887_g0_i1	ppa008826m|pacid:17665521
peach_transc	c27894_g2_i1	ppa010654m|pacid:17664478
peach_transc	c27903_g2_i1	ppa023814m|pacid:17668129
peach_transc	c27905_g0_i1	ppa011015m|pacid:17668941
peach_transc	c27912_g0_i1	ppa020984m|pacid:17664064
peach_transc	c27920_g0_i1	ppa010154m|pacid:17662227
peach_transc	c27922_g0_i1	ppa010612m|pacid:17661364
peach_transc	c27927_g1_i1	ppa014737m|pacid:17667400
peach_transc	c27939_g1_i1	ppa007143m|pacid:17649576
peach_transc	c27949_g0_i1	ppa002557m|pacid:17664228
peach_transc	c27950_g0_i1	ppa012001m|pacid:17655514
peach_transc	c27952_g0_i1	ppa004350m|pacid:17647858,ppa026494m|pacid:17661022
peach_transc	c27989_g0_i1	ppa002859m|pacid:17642941
peach_transc	c27994_g2_i1	ppa009319m|pacid:17641654
peach_transc	c27995_g0_i1	ppa007501m|pacid:17645704
peach_transc	c27998_g1_i1	ppa013208m|pacid:17658959
peach_transc	c27999_g1_i1	ppa000902m|pacid:17655260,ppa002231m|pacid:17664123,ppa003960m|pacid:17665685
peach_transc	c28000_g0_i1	ppa007351m|pacid:17666555
peach_transc	c28011_g0_i1	ppa009790m|pacid:17641765
peach_transc	c28014_g0_i1	ppa024785m|pacid:17649162
peach_transc	c28015_g0_i1	ppa026075m|pacid:17653492
peach_transc	c28041_g0_i1	ppa010228m|pacid:17642933
peach_transc	c28042_g0_i1	ppa013117m|pacid:17654053
peach_transc	c28064_g0_i1	ppa003291m|pacid:17643962,ppa003299m|pacid:17652986,ppa003280m|pacid:17652987
peach_transc	c28068_g0_i1	ppa012322m|pacid:17640357
peach_transc	c28069_g1_i1	ppa003435m|pacid:17650868,ppa024488m|pacid:17664612
peach_transc	c28091_g0_i1	ppa019465m|pacid:17653985
peach_transc	c28093_g0_i1	ppa012379m|pacid:17665012
peach_transc	c28093_g0_i2	ppa012379m|pacid:17665012
peach_transc	c28106_g0_i1	ppa004869m|pacid:17649476
peach_transc	c28113_g0_i1	ppa012342m|pacid:17648404
peach_transc	c28116_g0_i1	ppa002690m|pacid:17662602
peach_transc	c28117_g1_i1	ppa010792m|pacid:17641149
peach_transc	c28122_g0_i2	ppa013382m|pacid:17663175
peach_transc	c28136_g0_i1	ppa000403m|pacid:17667000,ppa000138m|pacid:17668580
peach_transc	c28140_g1_i1	ppa012953m|pacid:17646876
peach_transc	c28146_g1_i1	ppa008247m|pacid:17647848
peach_transc	c28167_g0_i1	ppa003175m|pacid:17664618
peach_transc	c28169_g1_i1	ppa007253m|pacid:17665672
peach_transc	c28170_g1_i1	ppa005543m|pacid:17668650
peach_transc	c28175_g0_i1	ppa002921m|pacid:17646943
peach_transc	c28191_g1_i1	ppa017631m|pacid:17650981,ppa026426m|pacid:17649074,ppa001932m|pacid:17641355,ppa001934m|pacid:17641356,ppa001957m|pacid:17665341,ppa001955m|pacid:17665342,ppa001959m|pacid:17665343
peach_transc	c28192_g1_i1	ppa011609m|pacid:17663675
peach_transc	c28203_g0_i1	ppa006188m|pacid:17642378
peach_transc	c28207_g0_i1	ppa024285m|pacid:17667981
peach_transc	c28214_g0_i1	ppa000623m|pacid:17665159,ppa000774m|pacid:17660800,ppa001596m|pacid:17659479,ppa001850m|pacid:17645310,ppa000632m|pacid:17641255,ppa000781m|pacid:17645166,ppa001339m|pacid:17658999,ppa015408m|pacid:17649416,ppa018242m|pacid:17659517,ppa015370m|pacid:17651234,ppa001743m|pacid:17649558,ppa026526m|pacid:17659424,ppa019484m|pacid:17661157,ppa000616m|pacid:17657198,ppa000771m|pacid:17645318
peach_transc	c28221_g0_i1	ppa008011m|pacid:17667914
peach_transc	c28224_g0_i1	ppa015904m|pacid:17650370
peach_transc	c28234_g0_i1	ppa004216m|pacid:17658296
peach_transc	c28243_g0_i1	ppa008066m|pacid:17658627
peach_transc	c28244_g1_i1	ppa017746m|pacid:17658249
peach_transc	c28252_g1_i1	ppa011191m|pacid:17652617
peach_transc	c28253_g0_i1	ppa016436m|pacid:17641873,ppa014622m|pacid:17649874,ppa013962m|pacid:17653869
peach_transc	c28265_g2_i1	ppa006156m|pacid:17643156
peach_transc	c28273_g0_i1	ppa006381m|pacid:17664933
peach_transc	c28273_g0_i2	ppa006381m|pacid:17664933
peach_transc	c28293_g0_i1	ppa012712m|pacid:17659350
peach_transc	c28295_g2_i1	ppa024967m|pacid:17646748
peach_transc	c28299_g0_i1	ppa001602m|pacid:17645961
peach_transc	c28309_g0_i1	ppa013283m|pacid:17663674
peach_transc	c28340_g0_i1	ppa000841m|pacid:17641270,ppa001084m|pacid:17643041,ppa001101m|pacid:17643042
peach_transc	c28348_g0_i1	ppa001313m|pacid:17663905,ppa016269m|pacid:17649277,ppa001251m|pacid:17645637,ppa023092m|pacid:17649176,ppa022698m|pacid:17640666
peach_transc	c28351_g1_i1	ppa005021m|pacid:17651540
peach_transc	c28354_g0_i1	ppa002997m|pacid:17657086
peach_transc	c28367_g0_i1	ppa008954m|pacid:17667809
peach_transc	c28374_g0_i1	ppa007493m|pacid:17668891
peach_transc	c28382_g2_i1	ppa004226m|pacid:17659256
peach_transc	c28385_g0_i1	ppa009196m|pacid:17648291
peach_transc	c28386_g1_i1	ppa011668m|pacid:17656860
peach_transc	c28389_g0_i1	ppa009683m|pacid:17648932
peach_transc	c28390_g0_i1	ppa010583m|pacid:17658794
peach_transc	c28393_g1_i1	ppa008305m|pacid:17643512
peach_transc	c28400_g0_i1	ppa013682m|pacid:17668652
peach_transc	c28405_g0_i1	ppa016591m|pacid:17642511
peach_transc	c28410_g0_i1	ppa008240m|pacid:17654337
peach_transc	c28415_g0_i1	ppa023779m|pacid:17667522
peach_transc	c28419_g0_i1	ppa011315m|pacid:17653694
peach_transc	c28422_g0_i1	ppa021510m|pacid:17652615
peach_transc	c28431_g0_i1	ppa002189m|pacid:17651067,ppa025636m|pacid:17651429
peach_transc	c28443_g0_i1	ppa002512m|pacid:17644001
peach_transc	c28455_g0_i1	ppa012719m|pacid:17662984
peach_transc	c28456_g2_i1	ppa020211m|pacid:17641571
peach_transc	c28457_g0_i1	ppa019408m|pacid:17642876
peach_transc	c28460_g0_i1	ppa001499m|pacid:17656243,ppa002359m|pacid:17666513
peach_transc	c28462_g0_i1	ppa007205m|pacid:17666496
peach_transc	c28471_g1_i1	ppa020911m|pacid:17648402
peach_transc	c28479_g0_i1	ppa007058m|pacid:17663993
peach_transc	c28482_g1_i1	ppa007251m|pacid:17657087
peach_transc	c28483_g0_i1	ppa003293m|pacid:17649565
peach_transc	c28487_g0_i1	ppa003111m|pacid:17661546,ppa006385m|pacid:17653973,ppa003176m|pacid:17666239,ppa003103m|pacid:17640888,ppa003281m|pacid:17654670
peach_transc	c28489_g1_i1	ppa008057m|pacid:17652436
peach_transc	c28496_g1_i1	ppa010410m|pacid:17662220
peach_transc	c28496_g0_i1	ppa009841m|pacid:17643325
peach_transc	c28497_g0_i1	ppa007937m|pacid:17660880
peach_transc	c28498_g0_i1	ppa007503m|pacid:17662878
peach_transc	c28498_g0_i2	ppa007503m|pacid:17662878
peach_transc	c28499_g0_i1	ppa002390m|pacid:17664813
peach_transc	c28502_g0_i1	ppa005137m|pacid:17663194,ppa005184m|pacid:17661748,ppa005158m|pacid:17665900
peach_transc	c28504_g0_i1	ppa006963m|pacid:17645521
peach_transc	c28512_g0_i1	ppa027031m|pacid:17655938
peach_transc	c28518_g0_i1	ppa010515m|pacid:17660684
peach_transc	c28524_g0_i1	ppa004726m|pacid:17655111
peach_transc	c28539_g1_i1	ppa015093m|pacid:17642807
peach_transc	c28544_g0_i1	ppa021124m|pacid:17664603
peach_transc	c28545_g0_i1	ppa010146m|pacid:17641137
peach_transc	c28553_g0_i1	ppa006140m|pacid:17663260
peach_transc	c28561_g0_i1	ppa009838m|pacid:17651142
peach_transc	c28564_g1_i1	ppa003870m|pacid:17650702
peach_transc	c28565_g0_i1	ppa027047m|pacid:17654125
peach_transc	c28567_g0_i1	ppa008801m|pacid:17654344
peach_transc	c28570_g0_i1	ppa008333m|pacid:17656987
peach_transc	c28589_g0_i1	ppa018440m|pacid:17649276
peach_transc	c28613_g0_i1	ppa002837m|pacid:17663776,ppa003297m|pacid:17667219,ppa004489m|pacid:17667220,ppa006129m|pacid:17667221,ppa005596m|pacid:17669171,ppa003651m|pacid:17659118,ppa002953m|pacid:17667722
peach_transc	c28617_g0_i1	ppa005237m|pacid:17654156
peach_transc	c28629_g0_i1	ppa003484m|pacid:17647186
peach_transc	c28634_g1_i1	ppa008397m|pacid:17663220,ppa009535m|pacid:17663221,ppa011003m|pacid:17663222
peach_transc	c28645_g0_i1	ppa005291m|pacid:17660884
peach_transc	c28652_g2_i1	ppa006092m|pacid:17657078
peach_transc	c28652_g0_i1	ppa018867m|pacid:17658878
peach_transc	c28658_g0_i1	ppa004073m|pacid:17652616
peach_transc	c28660_g1_i1	ppa012958m|pacid:17668751
peach_transc	c28669_g0_i1	ppa015650m|pacid:17666864
peach_transc	c28678_g2_i1	ppa002368m|pacid:17647349
peach_transc	c28679_g0_i1	ppa011147m|pacid:17651095
peach_transc	c28680_g0_i1	ppa008345m|pacid:17649971
peach_transc	c28695_g1_i1	ppa020159m|pacid:17664134
peach_transc	c28704_g0_i1	ppa013559m|pacid:17662361
peach_transc	c28713_g0_i1	ppa000956m|pacid:17644215,ppa000982m|pacid:17645242,ppa000942m|pacid:17653955,ppa001041m|pacid:17657168,ppa020129m|pacid:17657496
peach_transc	c28721_g0_i1	ppa002183m|pacid:17666827
peach_transc	c28727_g0_i1	ppa018371m|pacid:17650975
peach_transc	c28728_g0_i1	ppa008503m|pacid:17648336
peach_transc	c28732_g0_i1	ppa006809m|pacid:17642055
peach_transc	c28741_g0_i1	ppa002262m|pacid:17647670
peach_transc	c28749_g1_i1	ppa007945m|pacid:17648497
peach_transc	c28750_g0_i1	ppa004565m|pacid:17657351
peach_transc	c28762_g2_i1	ppa005325m|pacid:17660702
peach_transc	c28769_g0_i1	ppa007974m|pacid:17649239
peach_transc	c28777_g0_i1	ppa006855m|pacid:17642930
peach_transc	c28781_g1_i1	ppa008566m|pacid:17664671
peach_transc	c28786_g0_i1	ppa009920m|pacid:17650736
peach_transc	c28788_g0_i1	ppa006131m|pacid:17663567
peach_transc	c28794_g0_i1	ppa1027197m|pacid:17654496,ppa001901m|pacid:17665144,ppa001948m|pacid:17650398
peach_transc	c28798_g0_i1	ppa009132m|pacid:17660288
peach_transc	c28826_g0_i1	ppa003417m|pacid:17647472,ppa004217m|pacid:17644105,ppa023920m|pacid:17650459
peach_transc	c28838_g1_i1	ppa002717m|pacid:17647337
peach_transc	c28842_g0_i1	ppa021550m|pacid:17659767
peach_transc	c28845_g0_i1	ppa002258m|pacid:17655417,ppa002538m|pacid:17661029,ppa002544m|pacid:17663600,ppa002905m|pacid:17647247,ppa026307m|pacid:17651132,ppa014556m|pacid:17653231,ppa022021m|pacid:17650409
peach_transc	c28847_g0_i1	ppa002592m|pacid:17651514
peach_transc	c28851_g1_i1	ppa006534m|pacid:17651898
peach_transc	c28854_g0_i1	ppa016221m|pacid:17656283
peach_transc	c28872_g0_i1	ppa001793m|pacid:17667801
peach_transc	c28876_g0_i1	ppa002074m|pacid:17653220,ppa002446m|pacid:17642187,ppa002778m|pacid:17654950
peach_transc	c28887_g0_i1	ppa001548m|pacid:17649887
peach_transc	c28891_g0_i1	ppa002099m|pacid:17667962,ppa002328m|pacid:17659525,ppa002878m|pacid:17659526
peach_transc	c28895_g1_i1	ppa014091m|pacid:17647505
peach_transc	c28900_g0_i1	ppa026082m|pacid:17641038
peach_transc	c28902_g0_i1	ppa000537m|pacid:17645786,ppa000572m|pacid:17664907
peach_transc	c28906_g0_i1	ppa004494m|pacid:17653759
peach_transc	c28912_g0_i1	ppa006696m|pacid:17651860
peach_transc	c28920_g0_i1	ppa026048m|pacid:17657271
peach_transc	c28926_g0_i1	ppa011827m|pacid:17656552
peach_transc	c28935_g3_i1	ppa005772m|pacid:17664013,ppa005809m|pacid:17643683,ppa005763m|pacid:17664874
peach_transc	c28936_g0_i1	ppa020684m|pacid:17659563
peach_transc	c28942_g0_i1	ppa006481m|pacid:17640309
peach_transc	c28945_g0_i1	ppa001567m|pacid:17655129,ppa002138m|pacid:17668533
peach_transc	c28950_g0_i1	ppa006536m|pacid:17655662,ppa007370m|pacid:17651134,ppa007306m|pacid:17665808
peach_transc	c28952_g0_i1	ppa016044m|pacid:17653940
peach_transc	c28963_g0_i1	ppa010106m|pacid:17657663
peach_transc	c28975_g0_i1	ppa016111m|pacid:17655410
peach_transc	c28980_g0_i1	ppa013475m|pacid:17643398
peach_transc	c28981_g0_i1	ppa004525m|pacid:17667263
peach_transc	c28988_g0_i1	ppa019832m|pacid:17646730
peach_transc	c28992_g0_i1	ppa006547m|pacid:17663665
peach_transc	c28996_g0_i1	ppa007499m|pacid:17668000
peach_transc	c28999_g0_i1	ppa010674m|pacid:17649128
peach_transc	c29003_g1_i1	ppa015468m|pacid:17650057
peach_transc	c29005_g1_i1	ppa010085m|pacid:17668703
peach_transc	c29013_g0_i1	ppa024410m|pacid:17650337
peach_transc	c29015_g0_i1	ppa006685m|pacid:17659699
peach_transc	c29016_g0_i1	ppa007016m|pacid:17660993
peach_transc	c29017_g0_i1	ppa002478m|pacid:17658897,ppa003199m|pacid:17658898
peach_transc	c29035_g0_i1	ppa011109m|pacid:17644200
peach_transc	c29048_g1_i1	ppa023201m|pacid:17652355
peach_transc	c29051_g0_i1	ppa012589m|pacid:17649405
peach_transc	c29053_g0_i1	ppa013662m|pacid:17640883
peach_transc	c29057_g0_i1	ppa010039m|pacid:17646256
peach_transc	c29065_g1_i1	ppa003327m|pacid:17640929
peach_transc	c29068_g0_i1	ppa023347m|pacid:17658350
peach_transc	c29070_g0_i1	ppa011662m|pacid:17663334,ppa012962m|pacid:17663338
peach_transc	c29074_g0_i1	ppa007237m|pacid:17654907
peach_transc	c29076_g0_i1	ppa020960m|pacid:17663889
peach_transc	c29078_g1_i1	ppa006045m|pacid:17668026,ppa006081m|pacid:17667819
peach_transc	c29086_g0_i1	ppa003428m|pacid:17655256
peach_transc	c29087_g1_i1	ppa003871m|pacid:17656781,ppa003893m|pacid:17641656
peach_transc	c29101_g0_i1	ppa016962m|pacid:17643707,ppa001990m|pacid:17666283,ppa016327m|pacid:17653580,ppa023995m|pacid:17652245,ppa002211m|pacid:17645769
peach_transc	c29103_g0_i1	ppa026706m|pacid:17662294
peach_transc	c29107_g0_i1	ppa007224m|pacid:17660913
peach_transc	c29112_g0_i1	ppa006928m|pacid:17666580
peach_transc	c29114_g0_i1	ppa022833m|pacid:17647350
peach_transc	c29121_g0_i1	ppa004686m|pacid:17652910
peach_transc	c29124_g0_i1	ppa026913m|pacid:17658066
peach_transc	c29140_g3_i1	ppa011974m|pacid:17659537
peach_transc	c29141_g2_i1	ppa007767m|pacid:17659362
peach_transc	c29142_g0_i1	ppa015228m|pacid:17644139
peach_transc	c29144_g2_i1	ppa023578m|pacid:17646798,ppa1027224m|pacid:17666765
peach_transc	c29145_g0_i1	ppa020145m|pacid:17665154
peach_transc	c29154_g0_i2	ppa007330m|pacid:17655632
peach_transc	c29155_g0_i1	ppa018129m|pacid:17653072
peach_transc	c29158_g0_i1	ppa002763m|pacid:17664069
peach_transc	c29159_g0_i1	ppa007190m|pacid:17659741
peach_transc	c29160_g0_i1	ppa008318m|pacid:17664157,ppa008344m|pacid:17664158
peach_transc	c29161_g1_i1	ppa013620m|pacid:17650258
peach_transc	c29163_g0_i1	ppa009028m|pacid:17659569
peach_transc	c29166_g0_i1	ppa025994m|pacid:17659249
peach_transc	c29173_g0_i1	ppa010871m|pacid:17642835
peach_transc	c29181_g0_i1	ppa005069m|pacid:17653627
peach_transc	c29186_g0_i1	ppa003426m|pacid:17663377
peach_transc	c29188_g0_i1	ppa009450m|pacid:17655996
peach_transc	c29194_g0_i1	ppa007592m|pacid:17657414
peach_transc	c29196_g0_i1	ppa022380m|pacid:17649813
peach_transc	c29201_g0_i1	ppa004611m|pacid:17662000
peach_transc	c29212_g0_i1	ppa005062m|pacid:17653191,ppa014635m|pacid:17645632,ppa023038m|pacid:17659718
peach_transc	c29215_g0_i2	ppa005531m|pacid:17655216
peach_transc	c29231_g0_i1	ppa025042m|pacid:17665897
peach_transc	c29240_g0_i1	ppa023494m|pacid:17665449
peach_transc	c29249_g0_i1	ppa004859m|pacid:17662059
peach_transc	c29250_g0_i1	ppa012748m|pacid:17659733
peach_transc	c29252_g0_i1	ppa008854m|pacid:17647183,ppa026269m|pacid:17665152
peach_transc	c29254_g0_i1	ppa008591m|pacid:17666645
peach_transc	c29266_g0_i1	ppa021082m|pacid:17658469
peach_transc	c29270_g0_i1	ppa009050m|pacid:17641636
peach_transc	c29288_g0_i1	ppa006924m|pacid:17659596
peach_transc	c29291_g0_i1	ppa008071m|pacid:17654312
peach_transc	c29292_g1_i1	ppa002508m|pacid:17658483
peach_transc	c29293_g1_i1	ppa021989m|pacid:17645859
peach_transc	c29296_g0_i1	ppa025643m|pacid:17657527
peach_transc	c29304_g1_i1	ppa016651m|pacid:17642142
peach_transc	c29312_g0_i1	ppa011957m|pacid:17657191
peach_transc	c29314_g1_i1	ppa002642m|pacid:17651285
peach_transc	c29315_g0_i1	ppa012411m|pacid:17646661
peach_transc	c29321_g2_i1	ppa012965m|pacid:17660893
peach_transc	c29324_g0_i1	ppa021918m|pacid:17663228
peach_transc	c29333_g0_i1	ppa004967m|pacid:17643244
peach_transc	c29340_g0_i1	ppa000657m|pacid:17648606
peach_transc	c29341_g1_i1	ppa013428m|pacid:17661583
peach_transc	c29350_g1_i1	ppa007753m|pacid:17653062
peach_transc	c29355_g1_i1	ppa011305m|pacid:17652855
peach_transc	c29361_g0_i1	ppa002406m|pacid:17655838
peach_transc	c29364_g0_i1	ppa004723m|pacid:17663102
peach_transc	c29364_g0_i2	ppa004723m|pacid:17663102
peach_transc	c29369_g0_i1	ppa005470m|pacid:17656374
peach_transc	c29373_g0_i1	ppa016454m|pacid:17669015
peach_transc	c29375_g0_i1	ppa010664m|pacid:17666352
peach_transc	c29378_g1_i1	ppa007447m|pacid:17663466
peach_transc	c29378_g1_i2	ppa007447m|pacid:17663466
peach_transc	c29385_g0_i1	ppa008641m|pacid:17645832
peach_transc	c29385_g0_i2	ppa008641m|pacid:17645832
peach_transc	c29385_g0_i3	ppa008641m|pacid:17645832
peach_transc	c29387_g0_i1	ppa001420m|pacid:17653114
peach_transc	c29387_g0_i2	ppa001420m|pacid:17653114
peach_transc	c29390_g0_i1	ppa007254m|pacid:17642171,ppa008312m|pacid:17642172,ppa007306m|pacid:17665808
peach_transc	c29399_g1_i1	ppa004594m|pacid:17664512
peach_transc	c29424_g1_i1	ppa013287m|pacid:17646966
peach_transc	c29436_g0_i1	ppa002158m|pacid:17659601,ppa002156m|pacid:17659602
peach_transc	c29438_g0_i1	ppa003329m|pacid:17665534,ppa002525m|pacid:17642907
peach_transc	c29441_g1_i1	ppa006669m|pacid:17641649
peach_transc	c29451_g0_i1	ppa009563m|pacid:17659459
peach_transc	c29456_g0_i1	ppa007976m|pacid:17650412,ppa016522m|pacid:17662150
peach_transc	c29460_g1_i1	ppa011027m|pacid:17640919
peach_transc	c29479_g1_i1	ppa012290m|pacid:17652096
peach_transc	c29485_g0_i1	ppa020788m|pacid:17668715
peach_transc	c29489_g0_i1	ppa013509m|pacid:17662405
peach_transc	c29492_g0_i1	ppa002551m|pacid:17646080
peach_transc	c29501_g0_i1	ppa008037m|pacid:17655932
peach_transc	c29506_g0_i1	ppa006512m|pacid:17659307
peach_transc	c29507_g1_i1	ppa027076m|pacid:17662055
peach_transc	c29509_g0_i1	ppa005853m|pacid:17646744
peach_transc	c29509_g0_i2	ppa005853m|pacid:17646744
peach_transc	c29511_g0_i1	ppa002350m|pacid:17656726
peach_transc	c29512_g1_i1	ppa018689m|pacid:17649930
peach_transc	c29512_g1_i2	ppa018689m|pacid:17649930
peach_transc	c29514_g0_i2	ppa008236m|pacid:17644193
peach_transc	c29514_g0_i3	ppa008236m|pacid:17644193
peach_transc	c29519_g0_i1	ppa011488m|pacid:17657687
peach_transc	c29532_g0_i1	ppa001460m|pacid:17656321
peach_transc	c29535_g0_i1	ppa002336m|pacid:17663085
peach_transc	c29542_g0_i1	ppa005108m|pacid:17666433
peach_transc	c29543_g0_i1	ppa003207m|pacid:17664263
peach_transc	c29547_g0_i1	ppa024695m|pacid:17660428
peach_transc	c29548_g0_i1	ppa002846m|pacid:17646414
peach_transc	c29556_g0_i1	ppa011222m|pacid:17656001
peach_transc	c29556_g0_i2	ppa011222m|pacid:17656001
peach_transc	c29562_g0_i1	ppa007309m|pacid:17654413
peach_transc	c29563_g0_i1	ppa002532m|pacid:17664396
peach_transc	c29568_g0_i1	ppa013186m|pacid:17650309
peach_transc	c29575_g0_i1	ppa006879m|pacid:17640543
peach_transc	c29587_g0_i1	ppa026728m|pacid:17659440
peach_transc	c29588_g0_i1	ppa018259m|pacid:17668788
peach_transc	c29589_g0_i1	ppa007001m|pacid:17643929,ppa008214m|pacid:17666304
peach_transc	c29591_g0_i1	ppa010470m|pacid:17660676
peach_transc	c29598_g0_i1	ppa013415m|pacid:17667918
peach_transc	c29599_g0_i1	ppa007923m|pacid:17644916
peach_transc	c29603_g0_i1	ppa005921m|pacid:17655024
peach_transc	c29604_g0_i1	ppa011181m|pacid:17646057
peach_transc	c29608_g0_i2	ppa013007m|pacid:17659483
peach_transc	c29609_g1_i1	ppa000721m|pacid:17643778
peach_transc	c29611_g0_i1	ppb002198m|pacid:17650997
peach_transc	c29616_g0_i1	ppa006236m|pacid:17658356
peach_transc	c29624_g0_i1	ppa001603m|pacid:17668577,ppa001626m|pacid:17654132,ppa016662m|pacid:17665806,ppa001652m|pacid:17658345
peach_transc	c29627_g0_i1	ppa006462m|pacid:17643131,ppa006218m|pacid:17653929,ppa007161m|pacid:17647484,ppa006349m|pacid:17654848,ppa006497m|pacid:17641133,ppa006473m|pacid:17644222,ppa006464m|pacid:17644223,ppa006460m|pacid:17644224,ppa003552m|pacid:17640940
peach_transc	c29628_g0_i1	ppa003165m|pacid:17666910
peach_transc	c29629_g3_i1	ppa000087m|pacid:17661176
peach_transc	c29630_g0_i1	ppa013273m|pacid:17658595
peach_transc	c29633_g0_i1	ppa011023m|pacid:17652338
peach_transc	c29640_g0_i1	ppa007164m|pacid:17643560
peach_transc	c29644_g0_i1	ppa003030m|pacid:17661438,ppa002899m|pacid:17657704
peach_transc	c29647_g0_i1	ppa005569m|pacid:17658065
peach_transc	c29652_g0_i1	ppa020139m|pacid:17640557
peach_transc	c29655_g1_i1	ppa008946m|pacid:17667044,ppa009100m|pacid:17664593,ppa009000m|pacid:17662373
peach_transc	c29656_g1_i1	ppa012031m|pacid:17657065
peach_transc	c29659_g0_i1	ppa003726m|pacid:17644625
peach_transc	c29666_g0_i1	ppa008500m|pacid:17642205
peach_transc	c29667_g0_i1	ppa012967m|pacid:17665671
peach_transc	c29670_g0_i1	ppa008679m|pacid:17666797
peach_transc	c29670_g0_i2	ppa008679m|pacid:17666797
peach_transc	c29673_g0_i1	ppa006185m|pacid:17663595
peach_transc	c29674_g0_i1	ppa016882m|pacid:17659086
peach_transc	c29676_g0_i1	ppa009470m|pacid:17646314
peach_transc	c29703_g4_i1	ppa010691m|pacid:17654678
peach_transc	c29708_g0_i1	ppa002827m|pacid:17659147
peach_transc	c29724_g0_i1	ppa000099m|pacid:17650267,ppa000103m|pacid:17650268
peach_transc	c29727_g0_i1	ppa009911m|pacid:17664138
peach_transc	c29728_g2_i1	ppa001642m|pacid:17666712,ppa001555m|pacid:17661083
peach_transc	c29734_g0_i1	ppa013420m|pacid:17666492
peach_transc	c29735_g0_i1	ppa018608m|pacid:17644510
peach_transc	c29760_g0_i1	ppa008767m|pacid:17653678
peach_transc	c29770_g1_i1	ppa011760m|pacid:17641159
peach_transc	c29772_g0_i1	ppa009672m|pacid:17655092
peach_transc	c29773_g0_i1	ppa012621m|pacid:17649835
peach_transc	c29783_g0_i1	ppa013937m|pacid:17666737
peach_transc	c29787_g0_i1	ppa009830m|pacid:17656970
peach_transc	c29795_g1_i1	ppa019708m|pacid:17650796
peach_transc	c29806_g1_i1	ppa001416m|pacid:17654328
peach_transc	c29807_g0_i1	ppa013869m|pacid:17666063
peach_transc	c29811_g0_i1	ppa015878m|pacid:17644180
peach_transc	c29817_g1_i1	ppa006217m|pacid:17655077,ppa006001m|pacid:17649675
peach_transc	c29818_g0_i1	ppa021576m|pacid:17651976
peach_transc	c29823_g0_i1	ppa009967m|pacid:17648296
peach_transc	c29829_g0_i1	ppa026983m|pacid:17658493
peach_transc	c29836_g0_i1	ppa008794m|pacid:17662356
peach_transc	c29837_g1_i1	ppa012522m|pacid:17663300
peach_transc	c29839_g0_i1	ppa013799m|pacid:17653278
peach_transc	c29841_g0_i1	ppa002362m|pacid:17667117
peach_transc	c29843_g0_i1	ppa013080m|pacid:17665824
peach_transc	c29844_g0_i1	ppa007679m|pacid:17653433
peach_transc	c29848_g1_i1	ppa008544m|pacid:17657212
peach_transc	c29853_g2_i1	ppa004708m|pacid:17643106
peach_transc	c29862_g0_i1	ppa011394m|pacid:17661808
peach_transc	c29865_g0_i1	ppa010480m|pacid:17648423
peach_transc	c29869_g0_i1	ppa013168m|pacid:17668887
peach_transc	c29879_g0_i1	ppa011406m|pacid:17648036
peach_transc	c29880_g0_i1	ppa021258m|pacid:17640592
peach_transc	c29887_g0_i1	ppa013178m|pacid:17655026
peach_transc	c29893_g0_i1	ppa017318m|pacid:17659123
peach_transc	c29898_g1_i1	ppa011420m|pacid:17648067
peach_transc	c29899_g0_i1	ppa001820m|pacid:17644092
peach_transc	c29907_g0_i1	ppa005661m|pacid:17648054
peach_transc	c29920_g1_i1	ppa003454m|pacid:17658529
peach_transc	c29921_g0_i1	ppa021805m|pacid:17649382
peach_transc	c29924_g0_i1	ppa008369m|pacid:17654415
peach_transc	c29942_g0_i1	ppa011793m|pacid:17666742
peach_transc	c29943_g0_i1	ppa012103m|pacid:17642049
peach_transc	c29947_g0_i1	ppa011634m|pacid:17650529
peach_transc	c29952_g1_i1	ppa026204m|pacid:17645506
peach_transc	c29955_g2_i1	ppa004493m|pacid:17662860,ppa025999m|pacid:17652669
peach_transc	c29957_g0_i1	ppa009189m|pacid:17646178
peach_transc	c29959_g1_i1	ppa009482m|pacid:17640853
peach_transc	c29961_g1_i1	ppa026704m|pacid:17651005
peach_transc	c29965_g1_i1	ppa005251m|pacid:17643460
peach_transc	c29969_g1_i1	ppa001674m|pacid:17666097,ppa018629m|pacid:17669130,ppa022363m|pacid:17664046,ppa001956m|pacid:17663038
peach_transc	c29983_g0_i1	ppa017557m|pacid:17641709
peach_transc	c29984_g0_i1	ppa008406m|pacid:17646491
peach_transc	c29994_g0_i1	ppa006729m|pacid:17659189
peach_transc	c30000_g0_i1	ppa004672m|pacid:17646505,ppa015931m|pacid:17656229
peach_transc	c30007_g2_i1	ppa000899m|pacid:17665282
peach_transc	c30015_g0_i1	ppa003926m|pacid:17653682,ppa003976m|pacid:17650587,ppa003860m|pacid:17667596,ppa003872m|pacid:17657897,ppa005704m|pacid:17657898,ppa003877m|pacid:17667033,ppa003733m|pacid:17656892,ppa004000m|pacid:17644882
peach_transc	c30019_g0_i1	ppa005208m|pacid:17653775
peach_transc	c30028_g1_i1	ppa009023m|pacid:17664479
peach_transc	c30033_g4_i1	ppa020126m|pacid:17652063,ppa026027m|pacid:17647180
peach_transc	c30037_g0_i1	ppa009729m|pacid:17666637
peach_transc	c30047_g2_i1	ppa001714m|pacid:17665346
peach_transc	c30049_g1_i1	ppa003356m|pacid:17659756
peach_transc	c30055_g0_i1	ppa006873m|pacid:17641291
peach_transc	c30057_g0_i1	ppa005280m|pacid:17654272
peach_transc	c30058_g1_i1	ppa009769m|pacid:17654049
peach_transc	c30065_g0_i1	ppa003840m|pacid:17644124
peach_transc	c30069_g0_i1	ppa006499m|pacid:17640627
peach_transc	c30079_g0_i1	ppa003301m|pacid:17657178,ppa003309m|pacid:17657179
peach_transc	c30081_g0_i1	ppa007629m|pacid:17661814
peach_transc	c30083_g0_i1	ppa016997m|pacid:17658265
peach_transc	c30094_g0_i1	ppa009156m|pacid:17652455
peach_transc	c30098_g0_i1	ppa008587m|pacid:17657654
peach_transc	c30098_g0_i2	ppa008587m|pacid:17657654
peach_transc	c30099_g0_i1	ppa002179m|pacid:17666753,ppa025873m|pacid:17651276
peach_transc	c30101_g0_i1	ppa005707m|pacid:17667468
peach_transc	c30108_g0_i1	ppa006306m|pacid:17660572
peach_transc	c30110_g1_i1	ppa003594m|pacid:17665781
peach_transc	c30115_g0_i1	ppa003892m|pacid:17650955
peach_transc	c30117_g1_i1	ppa023621m|pacid:17643371
peach_transc	c30122_g1_i1	ppa006139m|pacid:17652556
peach_transc	c30125_g0_i1	ppa004058m|pacid:17655108
peach_transc	c30128_g0_i1	ppa006202m|pacid:17640669
peach_transc	c30131_g0_i1	ppa007814m|pacid:17654412
peach_transc	c30132_g1_i1	ppa007728m|pacid:17662845,ppa007771m|pacid:17666261,ppa007772m|pacid:17658645
peach_transc	c30133_g0_i1	ppa013103m|pacid:17667358
peach_transc	c30134_g0_i1	ppa005599m|pacid:17660704,ppa006130m|pacid:17647448
peach_transc	c30157_g1_i2	ppa009913m|pacid:17653399
peach_transc	c30158_g0_i1	ppa007001m|pacid:17643929
peach_transc	c30175_g0_i1	ppa002603m|pacid:17669202
peach_transc	c30179_g2_i1	ppa009681m|pacid:17666810
peach_transc	c30181_g1_i1	ppa000751m|pacid:17646092,ppa000433m|pacid:17648734
peach_transc	c30182_g0_i1	ppa012117m|pacid:17646831
peach_transc	c30196_g0_i1	ppa015102m|pacid:17666976
peach_transc	c30200_g0_i1	ppa008684m|pacid:17659797
peach_transc	c30213_g0_i1	ppa020478m|pacid:17651689,ppa024340m|pacid:17647113,ppa019185m|pacid:17649974,ppa025121m|pacid:17662918,ppa001444m|pacid:17650447
peach_transc	c30221_g0_i1	ppa016764m|pacid:17665366
peach_transc	c30224_g0_i1	ppa002113m|pacid:17657204,ppa002151m|pacid:17641063
peach_transc	c30225_g0_i1	ppa020409m|pacid:17648249
peach_transc	c30232_g0_i1	ppa010519m|pacid:17648925
peach_transc	c30239_g0_i1	ppa005894m|pacid:17665107
peach_transc	c30242_g0_i1	ppa019890m|pacid:17648338
peach_transc	c30246_g2_i1	ppb009535m|pacid:17668538
peach_transc	c30250_g1_i1	ppa008291m|pacid:17666461
peach_transc	c30267_g0_i1	ppa009030m|pacid:17653144
peach_transc	c30269_g0_i1	ppa004699m|pacid:17665101
peach_transc	c30277_g0_i1	ppa010485m|pacid:17662908
peach_transc	c30278_g1_i1	ppa023392m|pacid:17652427
peach_transc	c30282_g0_i1	ppa006479m|pacid:17650905
peach_transc	c30288_g3_i1	ppa008831m|pacid:17656907
peach_transc	c30288_g3_i2	ppa008831m|pacid:17656907
peach_transc	c30288_g3_i3	ppa008831m|pacid:17656907
peach_transc	c30290_g3_i1	ppa007277m|pacid:17667205
peach_transc	c30292_g2_i1	ppa008959m|pacid:17652151
peach_transc	c30293_g0_i1	ppa009908m|pacid:17650444
peach_transc	c30294_g0_i1	ppa009396m|pacid:17663422
peach_transc	c30300_g0_i1	ppa006146m|pacid:17649278
peach_transc	c30301_g0_i1	ppa002963m|pacid:17646399
peach_transc	c30302_g0_i1	ppa008027m|pacid:17657841
peach_transc	c30319_g1_i1	ppa025729m|pacid:17662800
peach_transc	c30322_g0_i1	ppa015717m|pacid:17653418
peach_transc	c30322_g0_i2	ppa015717m|pacid:17653418
peach_transc	c30327_g0_i1	ppa015477m|pacid:17647396
peach_transc	c30328_g0_i1	ppa000736m|pacid:17651946
peach_transc	c30329_g0_i1	ppa025537m|pacid:17643504
peach_transc	c30333_g1_i1	ppa004247m|pacid:17657096
peach_transc	c30333_g0_i1	ppa011107m|pacid:17660765,ppa011117m|pacid:17660766
peach_transc	c30335_g0_i1	ppa010396m|pacid:17659135,ppa012094m|pacid:17659136
peach_transc	c30337_g0_i1	ppa008118m|pacid:17668030
peach_transc	c30340_g1_i1	ppa008892m|pacid:17654174
peach_transc	c30342_g0_i1	ppa008472m|pacid:17653732
peach_transc	c30351_g1_i1	ppa016289m|pacid:17662106
peach_transc	c30355_g2_i1	ppa012654m|pacid:17668778
peach_transc	c30358_g0_i1	ppa017225m|pacid:17663242
peach_transc	c30359_g0_i1	ppa020260m|pacid:17644208
peach_transc	c30362_g1_i1	ppa025571m|pacid:17647512,ppa000821m|pacid:17667714
peach_transc	c30366_g0_i1	ppa003925m|pacid:17651922
peach_transc	c30369_g0_i1	ppa008490m|pacid:17663691
peach_transc	c30373_g1_i1	ppa019981m|pacid:17663266
peach_transc	c30375_g3_i1	ppa019670m|pacid:17649830
peach_transc	c30379_g0_i1	ppa009111m|pacid:17661528
peach_transc	c30379_g0_i2	ppa009111m|pacid:17661528
peach_transc	c30380_g0_i1	ppa009557m|pacid:17663010
peach_transc	c30412_g1_i1	ppa007674m|pacid:17644333
peach_transc	c30415_g0_i1	ppa008504m|pacid:17665707
peach_transc	c30417_g0_i1	ppa006835m|pacid:17653436
peach_transc	c30420_g1_i1	ppa007623m|pacid:17661663
peach_transc	c30422_g1_i1	ppa009345m|pacid:17651843
peach_transc	c30425_g0_i1	ppa012373m|pacid:17665585
peach_transc	c30426_g0_i1	ppa019710m|pacid:17650390
peach_transc	c30428_g0_i1	ppa005403m|pacid:17667503
peach_transc	c30434_g0_i1	ppa008515m|pacid:17645888
peach_transc	c30444_g0_i1	ppa003332m|pacid:17660030,ppa025267m|pacid:17664262
peach_transc	c30448_g0_i1	ppa003806m|pacid:17666452
peach_transc	c30451_g0_i1	ppa003604m|pacid:17652072
peach_transc	c30452_g0_i1	ppa011012m|pacid:17667844
peach_transc	c30457_g0_i1	ppa002054m|pacid:17642918
peach_transc	c30471_g0_i1	ppa002106m|pacid:17660370
peach_transc	c30472_g0_i1	ppa005875m|pacid:17661533
peach_transc	c30482_g0_i1	ppa016950m|pacid:17656088
peach_transc	c30485_g0_i1	ppa000908m|pacid:17640641
peach_transc	c30485_g0_i2	ppa000908m|pacid:17640641
peach_transc	c30486_g0_i1	ppa003950m|pacid:17654437,ppa019787m|pacid:17659209,ppa1027185m|pacid:17657682
peach_transc	c30490_g0_i1	ppa002471m|pacid:17645482
peach_transc	c30494_g0_i1	ppa008946m|pacid:17667044,ppa009000m|pacid:17662373
peach_transc	c30498_g1_i1	ppa006820m|pacid:17658485
peach_transc	c30507_g1_i1	ppa000069m|pacid:17650127
peach_transc	c30507_g0_i1	ppa008153m|pacid:17641182,ppa000069m|pacid:17650127
peach_transc	c30515_g2_i1	ppa006336m|pacid:17641546
peach_transc	c30515_g1_i1	ppa006336m|pacid:17641546
peach_transc	c30517_g1_i1	ppa010126m|pacid:17662737
peach_transc	c30521_g0_i2	ppa008945m|pacid:17650550
peach_transc	c30528_g0_i1	ppa006126m|pacid:17642470
peach_transc	c30537_g0_i1	ppa009310m|pacid:17643311
peach_transc	c30541_g0_i1	ppa004361m|pacid:17646439
peach_transc	c30542_g0_i1	ppa007327m|pacid:17655491,ppa007343m|pacid:17644328,ppa007374m|pacid:17655656,ppa007458m|pacid:17644502
peach_transc	c30554_g0_i1	ppa008867m|pacid:17655347
peach_transc	c30565_g0_i1	ppa012348m|pacid:17659564
peach_transc	c30570_g1_i1	ppa005890m|pacid:17653764
peach_transc	c30570_g1_i2	ppa005890m|pacid:17653764
peach_transc	c30581_g0_i1	ppa004211m|pacid:17657596,ppa004737m|pacid:17651536
peach_transc	c30584_g0_i1	ppa013717m|pacid:17666779
peach_transc	c30585_g0_i1	ppa020252m|pacid:17661910,ppa000294m|pacid:17663910,ppa000365m|pacid:17650490,ppa000397m|pacid:17655960
peach_transc	c30590_g0_i1	ppa004518m|pacid:17644949,ppa008493m|pacid:17659854
peach_transc	c30593_g1_i1	ppa003888m|pacid:17665039
peach_transc	c30596_g0_i1	ppa008148m|pacid:17655605
peach_transc	c30600_g1_i1	ppa025120m|pacid:17643214
peach_transc	c30604_g0_i2	ppa017371m|pacid:17649121
peach_transc	c30608_g0_i1	ppa008299m|pacid:17650350
peach_transc	c30609_g0_i1	ppa008196m|pacid:17668566
peach_transc	c30610_g1_i1	ppa008413m|pacid:17640589
peach_transc	c30614_g2_i1	ppa001494m|pacid:17652369
peach_transc	c30614_g0_i1	ppa023497m|pacid:17658656
peach_transc	c30621_g0_i1	ppa002239m|pacid:17644027
peach_transc	c30625_g0_i1	ppa005050m|pacid:17649758,ppa005055m|pacid:17649759
peach_transc	c30627_g0_i1	ppa021797m|pacid:17667495
peach_transc	c30630_g0_i1	ppa005877m|pacid:17659243
peach_transc	c30631_g0_i1	ppa011489m|pacid:17649193
peach_transc	c30632_g3_i1	ppa003169m|pacid:17659705
peach_transc	c30635_g0_i1	ppa006321m|pacid:17668096
peach_transc	c30649_g0_i1	ppa014358m|pacid:17643921
peach_transc	c30658_g0_i1	ppa002599m|pacid:17661095
peach_transc	c30659_g0_i1	ppa009599m|pacid:17661186
peach_transc	c30667_g0_i1	ppa006940m|pacid:17662175
peach_transc	c30668_g0_i1	ppa003890m|pacid:17662305
peach_transc	c30669_g0_i1	ppa017704m|pacid:17653017
peach_transc	c30672_g1_i1	ppa010537m|pacid:17648117
peach_transc	c30675_g0_i1	ppa025540m|pacid:17664435
peach_transc	c30678_g0_i1	ppa001777m|pacid:17653544,ppa001529m|pacid:17668541,ppa001539m|pacid:17657229
peach_transc	c30680_g0_i1	ppa017425m|pacid:17649190
peach_transc	c30684_g1_i1	ppa006432m|pacid:17641932
peach_transc	c30685_g0_i1	ppa011694m|pacid:17655075
peach_transc	c30686_g0_i1	ppa010311m|pacid:17668018
peach_transc	c30688_g1_i1	ppa009709m|pacid:17647361
peach_transc	c30690_g0_i1	ppa005150m|pacid:17659990,ppa005359m|pacid:17641069
peach_transc	c30698_g0_i1	ppa001532m|pacid:17645593,ppa020920m|pacid:17653367
peach_transc	c30704_g3_i1	ppa005404m|pacid:17644878
peach_transc	c30704_g1_i1	ppa009161m|pacid:17664124
peach_transc	c30708_g1_i1	ppa009468m|pacid:17646386
peach_transc	c30709_g0_i1	ppa003419m|pacid:17653838
peach_transc	c30716_g0_i1	ppa014026m|pacid:17661548
peach_transc	c30717_g0_i1	ppa000718m|pacid:17651114
peach_transc	c30719_g0_i1	ppa022605m|pacid:17649037,ppa001545m|pacid:17642009,ppa001552m|pacid:17653236,ppa001607m|pacid:17643052
peach_transc	c30724_g0_i1	ppa002490m|pacid:17667233,ppa002492m|pacid:17667234,ppa002424m|pacid:17646139,ppa003487m|pacid:17649448
peach_transc	c30733_g1_i1	ppa003220m|pacid:17667362
peach_transc	c30742_g1_i1	ppa007570m|pacid:17661168
peach_transc	c30743_g0_i1	ppa025436m|pacid:17647061
peach_transc	c30749_g0_i1	ppa004969m|pacid:17656312,ppa005014m|pacid:17656313
peach_transc	c30751_g0_i1	ppa018437m|pacid:17659960
peach_transc	c30752_g0_i1	ppa009477m|pacid:17657241
peach_transc	c30767_g0_i1	ppa1027225m|pacid:17655534
peach_transc	c30768_g0_i1	ppa011110m|pacid:17657140
peach_transc	c30770_g0_i1	ppa002331m|pacid:17641293
peach_transc	c30772_g0_i1	ppa006289m|pacid:17641760
peach_transc	c30775_g0_i1	ppa026527m|pacid:17668831
peach_transc	c30779_g2_i1	ppa001875m|pacid:17643801,ppa019198m|pacid:17660599,ppa001436m|pacid:17653669
peach_transc	c30784_g1_i1	ppa010592m|pacid:17656252
peach_transc	c30789_g0_i1	ppa003357m|pacid:17664517
peach_transc	c30791_g1_i1	ppa025985m|pacid:17649249
peach_transc	c30796_g0_i1	ppa007321m|pacid:17643037
peach_transc	c30797_g0_i1	ppa010127m|pacid:17659876
peach_transc	c30798_g0_i1	ppa011444m|pacid:17656513
peach_transc	c30800_g0_i1	ppa021856m|pacid:17645245
peach_transc	c30802_g0_i1	ppa021570m|pacid:17661041
peach_transc	c30804_g1_i1	ppa006528m|pacid:17646784
peach_transc	c30805_g0_i1	ppa024779m|pacid:17663048
peach_transc	c30813_g1_i1	ppa002219m|pacid:17645363
peach_transc	c30813_g0_i1	ppa002219m|pacid:17645363
peach_transc	c30818_g0_i1	ppa003475m|pacid:17665463
peach_transc	c30821_g0_i1	ppa006998m|pacid:17648024
peach_transc	c30821_g0_i2	ppa006998m|pacid:17648024
peach_transc	c30822_g0_i1	ppa009349m|pacid:17643556
peach_transc	c30825_g1_i1	ppa002850m|pacid:17646038
peach_transc	c30830_g1_i1	ppa011157m|pacid:17649892
peach_transc	c30831_g0_i1	ppa006097m|pacid:17641736
peach_transc	c30832_g2_i1	ppa009212m|pacid:17646580
peach_transc	c30835_g0_i2	ppa006861m|pacid:17656025
peach_transc	c30841_g0_i1	ppa004033m|pacid:17654162
peach_transc	c30843_g0_i1	ppa016906m|pacid:17650782
peach_transc	c30846_g0_i1	ppa020378m|pacid:17649309
peach_transc	c30846_g0_i2	ppa020378m|pacid:17649309
peach_transc	c30875_g0_i1	ppa025817m|pacid:17653001
peach_transc	c30876_g0_i1	ppa005716m|pacid:17659204,ppa005796m|pacid:17645017
peach_transc	c30878_g0_i1	ppa002922m|pacid:17649477
peach_transc	c30880_g0_i1	ppa002059m|pacid:17643204
peach_transc	c30898_g0_i1	ppa009104m|pacid:17668422
peach_transc	c30900_g0_i1	ppa009306m|pacid:17665701
peach_transc	c30913_g1_i1	ppa025632m|pacid:17643953
peach_transc	c30928_g2_i1	ppa013006m|pacid:17651592
peach_transc	c30934_g0_i1	ppa018952m|pacid:17658651
peach_transc	c30938_g0_i1	ppa008017m|pacid:17652248
peach_transc	c30943_g0_i1	ppa016865m|pacid:17643097,ppa003546m|pacid:17651716,ppa003489m|pacid:17641056,ppa003580m|pacid:17644846,ppa003583m|pacid:17659913,ppa003663m|pacid:17649530,ppa014804m|pacid:17668499,ppa015996m|pacid:17665853,ppa016123m|pacid:17644542,ppa025323m|pacid:17641686
peach_transc	c30958_g0_i1	ppa002908m|pacid:17649494
peach_transc	c30963_g0_i1	ppa022195m|pacid:17655606
peach_transc	c30965_g1_i1	ppa002974m|pacid:17660608,ppa003378m|pacid:17656942
peach_transc	c30966_g0_i1	ppa007568m|pacid:17649772
peach_transc	c30977_g0_i1	ppa015080m|pacid:17656306
peach_transc	c30978_g1_i1	ppa001249m|pacid:17656147
peach_transc	c30978_g0_i1	ppa018195m|pacid:17655334
peach_transc	c30980_g0_i1	ppa003458m|pacid:17654369,ppa003086m|pacid:17654026,ppa003096m|pacid:17648798
peach_transc	c30982_g2_i1	ppa002988m|pacid:17659016,ppa002789m|pacid:17640407,ppa002740m|pacid:17646033
peach_transc	c30986_g0_i1	ppa002594m|pacid:17661299
peach_transc	c30987_g0_i1	ppa001819m|pacid:17666268,ppa003173m|pacid:17660366,ppa001784m|pacid:17656810,ppa003272m|pacid:17659551
peach_transc	c30988_g0_i1	ppa009589m|pacid:17655970,ppa023408m|pacid:17657170
peach_transc	c30992_g0_i1	ppa022761m|pacid:17662471
peach_transc	c30998_g0_i1	ppa007198m|pacid:17660659
peach_transc	c30998_g0_i2	ppa007198m|pacid:17660659
peach_transc	c31002_g1_i1	ppa002937m|pacid:17655080
peach_transc	c31011_g1_i1	ppa012796m|pacid:17657079
peach_transc	c31013_g0_i1	ppa001801m|pacid:17642685
peach_transc	c31016_g0_i1	ppa003866m|pacid:17666313
peach_transc	c31018_g1_i1	ppa003660m|pacid:17655774
peach_transc	c31019_g0_i1	ppa008065m|pacid:17662475
peach_transc	c31027_g1_i1	ppa007584m|pacid:17650394
peach_transc	c31028_g0_i1	ppa006403m|pacid:17668453
peach_transc	c31030_g1_i1	ppa005430m|pacid:17660308,ppa014838m|pacid:17641809,ppa021191m|pacid:17655801,ppa024172m|pacid:17646681,ppa005522m|pacid:17651980,ppa024465m|pacid:17659717
peach_transc	c31041_g0_i1	ppa008752m|pacid:17659415
peach_transc	c31043_g0_i1	ppa004791m|pacid:17643096,ppa004638m|pacid:17669012
peach_transc	c31047_g0_i1	ppa014187m|pacid:17650925
peach_transc	c31059_g0_i1	ppa022363m|pacid:17664046
peach_transc	c31059_g0_i2	ppa022363m|pacid:17664046
peach_transc	c31059_g0_i3	ppa022363m|pacid:17664046
peach_transc	c31066_g2_i1	ppa002841m|pacid:17641260
peach_transc	c31067_g0_i1	ppa018787m|pacid:17660892
peach_transc	c31071_g0_i1	ppa011161m|pacid:17653520
peach_transc	c31076_g0_i1	ppa006416m|pacid:17668898
peach_transc	c31078_g0_i1	ppa024446m|pacid:17656949
peach_transc	c31083_g0_i1	ppa006544m|pacid:17660018
peach_transc	c31086_g4_i1	ppa004644m|pacid:17649109
peach_transc	c31095_g0_i1	ppa011638m|pacid:17646901
peach_transc	c31096_g0_i1	ppa023196m|pacid:17665989
peach_transc	c31102_g0_i1	ppa001890m|pacid:17647622,ppa001908m|pacid:17647623
peach_transc	c31104_g1_i1	ppa015436m|pacid:17668853
peach_transc	c31110_g0_i1	ppa015008m|pacid:17646521
peach_transc	c31111_g1_i1	ppa007180m|pacid:17658351,ppa008793m|pacid:17658352
peach_transc	c31116_g0_i1	ppa005498m|pacid:17667632
peach_transc	c31117_g0_i1	ppa004477m|pacid:17657126
peach_transc	c31120_g0_i1	ppa016188m|pacid:17662011
peach_transc	c31126_g0_i1	ppa011151m|pacid:17669387
peach_transc	c31128_g0_i1	ppa001321m|pacid:17660500,ppa001598m|pacid:17643933
peach_transc	c31131_g0_i1	ppa004185m|pacid:17643643
peach_transc	c31131_g0_i2	ppa004185m|pacid:17643643
peach_transc	c31132_g2_i1	ppa005459m|pacid:17660791,ppa005781m|pacid:17655993
peach_transc	c31133_g0_i1	ppa005808m|pacid:17644967,ppa005806m|pacid:17644968
peach_transc	c31148_g0_i1	ppa005368m|pacid:17645937
peach_transc	c31156_g0_i1	ppa005037m|pacid:17647756
peach_transc	c31164_g0_i1	ppa005109m|pacid:17666680
peach_transc	c31171_g0_i1	ppa008444m|pacid:17643403
peach_transc	c31172_g0_i1	ppa010762m|pacid:17648738
peach_transc	c31178_g0_i1	ppa009234m|pacid:17667784,ppa009240m|pacid:17667785
peach_transc	c31187_g1_i1	ppa008512m|pacid:17663441
peach_transc	c31197_g0_i1	ppa012028m|pacid:17647536
peach_transc	c31198_g0_i1	ppa003322m|pacid:17641166
peach_transc	c31199_g0_i1	ppa007009m|pacid:17654676,ppa025529m|pacid:17647285
peach_transc	c31211_g0_i1	ppa001260m|pacid:17660667,ppa001141m|pacid:17641595
peach_transc	c31212_g0_i1	ppa006959m|pacid:17663509,ppa007066m|pacid:17663510
peach_transc	c31212_g0_i2	ppa006959m|pacid:17663509,ppa007066m|pacid:17663510
peach_transc	c31212_g0_i3	ppa006959m|pacid:17663509,ppa007066m|pacid:17663510
peach_transc	c31217_g0_i1	ppa005243m|pacid:17662733,ppa005439m|pacid:17647277
peach_transc	c31218_g0_i1	ppa004793m|pacid:17644306
peach_transc	c31222_g0_i1	ppa003641m|pacid:17651544
peach_transc	c31224_g0_i1	ppa005245m|pacid:17640959
peach_transc	c31226_g0_i1	ppa012246m|pacid:17658233
peach_transc	c31229_g1_i1	ppa001278m|pacid:17667715
peach_transc	c31232_g2_i1	ppa001651m|pacid:17667680
peach_transc	c31238_g1_i1	ppa007073m|pacid:17653791
peach_transc	c31243_g0_i1	ppa008270m|pacid:17644331
peach_transc	c31247_g1_i1	ppa008411m|pacid:17646663
peach_transc	c31251_g0_i1	ppa012484m|pacid:17656203
peach_transc	c31262_g1_i1	ppa000958m|pacid:17663941,ppa000827m|pacid:17664655,ppa004916m|pacid:17653572
peach_transc	c31268_g0_i1	ppa016957m|pacid:17645180,ppa017535m|pacid:17644582
peach_transc	c31268_g0_i2	ppa016957m|pacid:17645180,ppa017535m|pacid:17644582
peach_transc	c31268_g0_i3	ppa016957m|pacid:17645180,ppa017535m|pacid:17644582
peach_transc	c31270_g1_i1	ppa007235m|pacid:17657810
peach_transc	c31272_g1_i1	ppa006744m|pacid:17650294,ppa007483m|pacid:17650295,ppa007484m|pacid:17650296,ppa007479m|pacid:17650297,ppa009416m|pacid:17650298
peach_transc	c31273_g0_i1	ppa005974m|pacid:17655274
peach_transc	c31276_g1_i1	ppa001609m|pacid:17645355
peach_transc	c31279_g0_i1	ppa027196m|pacid:17668421
peach_transc	c31281_g1_i1	ppa010001m|pacid:17666945
peach_transc	c31282_g1_i1	ppa009357m|pacid:17652625
peach_transc	c31295_g0_i1	ppa004143m|pacid:17650952
peach_transc	c31298_g1_i1	ppa006386m|pacid:17649503
peach_transc	c31300_g0_i1	ppa008708m|pacid:17664724
peach_transc	c31302_g2_i1	ppa004572m|pacid:17641755,ppa004440m|pacid:17659394,ppa003902m|pacid:17665057,ppa004318m|pacid:17660320
peach_transc	c31308_g0_i1	ppa012533m|pacid:17653499
peach_transc	c31313_g0_i1	ppa001414m|pacid:17641526,ppa001615m|pacid:17657296,ppa001663m|pacid:17646636,ppa021071m|pacid:17644424,ppa023906m|pacid:17642799,ppa001842m|pacid:17655700
peach_transc	c31317_g0_i1	ppa007550m|pacid:17653523
peach_transc	c31320_g1_i1	ppa003638m|pacid:17665831
peach_transc	c31320_g1_i2	ppa003638m|pacid:17665831
peach_transc	c31324_g1_i1	ppa010958m|pacid:17640906
peach_transc	c31324_g0_i1	ppa004839m|pacid:17649436
peach_transc	c31328_g0_i1	ppb024748m|pacid:17661926
peach_transc	c31342_g0_i1	ppa004698m|pacid:17658846
peach_transc	c31343_g1_i1	ppa007635m|pacid:17651241
peach_transc	c31352_g1_i1	ppa008862m|pacid:17645380
peach_transc	c31356_g0_i1	ppa006040m|pacid:17666652
peach_transc	c31361_g0_i1	ppa001040m|pacid:17647854
peach_transc	c31367_g1_i1	ppa009301m|pacid:17666574
peach_transc	c31368_g0_i1	ppa009956m|pacid:17642426
peach_transc	c31369_g1_i1	ppa002691m|pacid:17640912
peach_transc	c31370_g0_i1	ppa003353m|pacid:17657748
peach_transc	c31371_g0_i1	ppa023592m|pacid:17661887
peach_transc	c31374_g1_i1	ppa001832m|pacid:17642843
peach_transc	c31381_g0_i1	ppa012766m|pacid:17660425
peach_transc	c31382_g1_i1	ppa005804m|pacid:17651535
peach_transc	c31384_g1_i2	ppa011022m|pacid:17649078
peach_transc	c31385_g0_i1	ppa006355m|pacid:17658814
peach_transc	c31388_g0_i1	ppa007157m|pacid:17645576
peach_transc	c31396_g2_i1	ppa020957m|pacid:17665951
peach_transc	c31403_g0_i1	ppa002050m|pacid:17666335
peach_transc	c31405_g1_i1	ppa000602m|pacid:17659676,ppa003061m|pacid:17668911,ppa003024m|pacid:17661421,ppa003031m|pacid:17661601
peach_transc	c31406_g0_i1	ppa026440m|pacid:17644407
peach_transc	c31407_g2_i1	ppa004734m|pacid:17667406
peach_transc	c31415_g0_i1	ppa016404m|pacid:17648934
peach_transc	c31418_g0_i1	ppa013202m|pacid:17659779
peach_transc	c31422_g0_i1	ppa007181m|pacid:17667360,ppa007641m|pacid:17667361
peach_transc	c31431_g1_i1	ppa004370m|pacid:17640875,ppa004389m|pacid:17667905
peach_transc	c31434_g0_i1	ppa005459m|pacid:17660791,ppa005781m|pacid:17655993
peach_transc	c31435_g0_i1	ppa008042m|pacid:17656783,ppa008041m|pacid:17656784,ppa008022m|pacid:17656785
peach_transc	c31435_g0_i2	ppa008042m|pacid:17656783,ppa008041m|pacid:17656784,ppa008022m|pacid:17656785
peach_transc	c31436_g1_i1	ppa005468m|pacid:17653755
peach_transc	c31445_g0_i1	ppa004268m|pacid:17661551,ppa024051m|pacid:17667312
peach_transc	c31445_g0_i2	ppa004268m|pacid:17661551,ppa024051m|pacid:17667312
peach_transc	c31450_g0_i1	ppa007266m|pacid:17649258
peach_transc	c31455_g0_i1	ppa012756m|pacid:17664290
peach_transc	c31456_g0_i1	ppa005560m|pacid:17641746
peach_transc	c31465_g0_i1	ppa004621m|pacid:17649801
peach_transc	c31466_g0_i1	ppa013673m|pacid:17664125
peach_transc	c31467_g1_i1	ppa026725m|pacid:17648729
peach_transc	c31469_g0_i1	ppa007630m|pacid:17653961,ppa007720m|pacid:17666080
peach_transc	c31470_g1_i1	ppa018704m|pacid:17643074
peach_transc	c31477_g0_i1	ppa000715m|pacid:17643276
peach_transc	c31479_g0_i1	ppa005117m|pacid:17642532
peach_transc	c31480_g0_i1	ppa022273m|pacid:17666107
peach_transc	c31487_g3_i1	ppa005270m|pacid:17649454,ppa004860m|pacid:17658520
peach_transc	c31496_g1_i1	ppa005834m|pacid:17650262
peach_transc	c31496_g1_i2	ppa005834m|pacid:17650262
peach_transc	c31498_g1_i1	ppa007116m|pacid:17652401
peach_transc	c31499_g0_i1	ppa006444m|pacid:17656034
peach_transc	c31503_g0_i1	ppa008765m|pacid:17658638,ppa008792m|pacid:17658639
peach_transc	c31505_g0_i1	ppa007171m|pacid:17645777
peach_transc	c31514_g0_i1	ppa009710m|pacid:17651209
peach_transc	c31515_g0_i1	ppa008594m|pacid:17660949
peach_transc	c31520_g0_i1	ppa006646m|pacid:17645301,ppa009031m|pacid:17645302
peach_transc	c31526_g0_i1	ppb011933m|pacid:17648867
peach_transc	c31529_g1_i1	ppa023216m|pacid:17665433
peach_transc	c31530_g0_i1	ppa025582m|pacid:17661307
peach_transc	c31531_g1_i1	ppa003123m|pacid:17668070
peach_transc	c31532_g0_i1	ppa009807m|pacid:17640985
peach_transc	c31537_g0_i1	ppa026118m|pacid:17660723
peach_transc	c31540_g1_i1	ppa005844m|pacid:17645621
peach_transc	c31544_g0_i1	ppa022227m|pacid:17649757
peach_transc	c31545_g0_i1	ppa017721m|pacid:17647895
peach_transc	c31549_g3_i1	ppa003379m|pacid:17667270
peach_transc	c31550_g0_i1	ppa009314m|pacid:17659651
peach_transc	c31554_g0_i1	ppa009067m|pacid:17657150
peach_transc	c31563_g0_i1	ppa006192m|pacid:17648412
peach_transc	c31566_g1_i1	ppa016175m|pacid:17645400
peach_transc	c31567_g0_i1	ppa007748m|pacid:17651918
peach_transc	c31573_g0_i1	ppa014828m|pacid:17640988
peach_transc	c31576_g0_i1	ppb004383m|pacid:17656168
peach_transc	c31577_g2_i1	ppa004400m|pacid:17663879
peach_transc	c31579_g0_i1	ppa003763m|pacid:17643406
peach_transc	c31580_g0_i1	ppa004693m|pacid:17666372,ppa005380m|pacid:17668452
peach_transc	c31580_g0_i2	ppa004693m|pacid:17666372,ppa005380m|pacid:17668452
peach_transc	c31582_g2_i1	ppa001255m|pacid:17647338
peach_transc	c31583_g0_i1	ppa010297m|pacid:17640486,ppa024241m|pacid:17661566
peach_transc	c31584_g0_i1	ppa008228m|pacid:17643124
peach_transc	c31587_g0_i1	ppa006348m|pacid:17655463
peach_transc	c31589_g1_i1	ppa011726m|pacid:17648898
peach_transc	c31590_g0_i1	ppa007797m|pacid:17647249
peach_transc	c31607_g0_i1	ppa001688m|pacid:17640758
peach_transc	c31617_g1_i1	ppa017500m|pacid:17645714
peach_transc	c31622_g1_i1	ppa005574m|pacid:17643105
peach_transc	c31625_g1_i1	ppa000863m|pacid:17653947,ppa001471m|pacid:17662448,ppa001750m|pacid:17642755,ppa003289m|pacid:17653934
peach_transc	c31628_g0_i1	ppa005553m|pacid:17652880
peach_transc	c31628_g0_i2	ppa005553m|pacid:17652880
peach_transc	c31632_g0_i1	ppa007649m|pacid:17645325
peach_transc	c31638_g1_i1	ppa013412m|pacid:17656637
peach_transc	c31644_g0_i1	ppa004314m|pacid:17652215
peach_transc	c31647_g2_i1	ppa003552m|pacid:17640940
peach_transc	c31652_g5_i1	ppa001720m|pacid:17661362,ppa001731m|pacid:17666460
peach_transc	c31652_g12_i1	ppa007177m|pacid:17667690
peach_transc	c31653_g0_i1	ppa010484m|pacid:17642797
peach_transc	c31657_g0_i1	ppa009173m|pacid:17662319
peach_transc	c31661_g0_i1	ppa009947m|pacid:17650725
peach_transc	c31665_g0_i1	ppa007354m|pacid:17655117
peach_transc	c31666_g0_i1	ppb024523m|pacid:17648963
peach_transc	c31669_g2_i1	ppa012151m|pacid:17666950
peach_transc	c31671_g0_i1	ppa009759m|pacid:17647029
peach_transc	c31672_g3_i1	ppa010294m|pacid:17652381,ppa010324m|pacid:17652382
peach_transc	c31675_g1_i1	ppa011809m|pacid:17665032
peach_transc	c31678_g0_i1	ppa001235m|pacid:17662456
peach_transc	c31679_g0_i1	ppa013773m|pacid:17657050
peach_transc	c31684_g0_i1	ppa003998m|pacid:17643021
peach_transc	c31693_g2_i1	ppa007540m|pacid:17640343
peach_transc	c31698_g0_i1	ppa011998m|pacid:17662120
peach_transc	c31702_g2_i2	ppa012603m|pacid:17661049
peach_transc	c31718_g1_i1	ppa014202m|pacid:17664320
peach_transc	c31722_g0_i1	ppa025732m|pacid:17648575
peach_transc	c31723_g1_i1	ppa010696m|pacid:17640519
peach_transc	c31731_g0_i1	ppa007385m|pacid:17663051
peach_transc	c31732_g0_i1	ppa000729m|pacid:17667016,ppa000652m|pacid:17648484,ppa023693m|pacid:17642162
peach_transc	c31733_g1_i1	ppa001895m|pacid:17662251
peach_transc	c31734_g0_i1	ppa007337m|pacid:17650076
peach_transc	c31736_g1_i1	ppa007269m|pacid:17661984
peach_transc	c31739_g0_i1	ppa008573m|pacid:17663146,ppa011910m|pacid:17667590
peach_transc	c31741_g1_i1	ppa003924m|pacid:17643416,ppa004375m|pacid:17667807,ppa004349m|pacid:17655289,ppa004505m|pacid:17661046
peach_transc	c31746_g0_i1	ppa006127m|pacid:17657951
peach_transc	c31754_g0_i1	ppa007393m|pacid:17645810
peach_transc	c31765_g0_i1	ppa001082m|pacid:17642920,ppa001112m|pacid:17642921,ppa002308m|pacid:17642922
peach_transc	c31766_g0_i1	ppa002477m|pacid:17662143,ppa002382m|pacid:17659720
peach_transc	c31770_g0_i1	ppa010266m|pacid:17664910
peach_transc	c31772_g2_i1	ppa004076m|pacid:17656505,ppa004127m|pacid:17663486,ppa004189m|pacid:17651956,ppa017444m|pacid:17645393,ppa017770m|pacid:17654714,ppa025579m|pacid:17660725
peach_transc	c31776_g0_i1	ppa011025m|pacid:17645695
peach_transc	c31779_g0_i1	ppa009852m|pacid:17648265
peach_transc	c31781_g2_i1	ppa000680m|pacid:17641106,ppa000706m|pacid:17652683
peach_transc	c31787_g0_i1	ppa012661m|pacid:17655956
peach_transc	c31788_g0_i1	ppa002160m|pacid:17661326
peach_transc	c31789_g0_i1	ppa004428m|pacid:17656307,ppa003982m|pacid:17658031
peach_transc	c31790_g0_i1	ppa006952m|pacid:17646099
peach_transc	c31791_g0_i1	ppa009861m|pacid:17666237
peach_transc	c31792_g0_i1	ppa000829m|pacid:17657030
peach_transc	c31793_g2_i1	ppa022138m|pacid:17664979
peach_transc	c31795_g0_i1	ppa010223m|pacid:17641541
peach_transc	c31798_g0_i1	ppa011335m|pacid:17650936
peach_transc	c31804_g0_i1	ppa005828m|pacid:17663150
peach_transc	c31805_g0_i1	ppa005889m|pacid:17658604
peach_transc	c31809_g5_i1	ppa003043m|pacid:17664642
peach_transc	c31809_g0_i1	ppa002965m|pacid:17644834,ppa002970m|pacid:17644835
peach_transc	c31812_g1_i2	ppa019237m|pacid:17646575
peach_transc	c31824_g0_i1	ppa001682m|pacid:17650307
peach_transc	c31838_g0_i1	ppa001629m|pacid:17667983,ppa001565m|pacid:17655498
peach_transc	c31840_g0_i1	ppa003966m|pacid:17657103,ppa004490m|pacid:17661677
peach_transc	c31841_g2_i1	ppa006705m|pacid:17653856
peach_transc	c31846_g1_i1	ppa002668m|pacid:17654546,ppa002476m|pacid:17662479,ppa002565m|pacid:17662480
peach_transc	c31856_g0_i1	ppa003392m|pacid:17656172
peach_transc	c31856_g0_i2	ppa003392m|pacid:17656172
peach_transc	c31865_g2_i1	ppa018739m|pacid:17662044
peach_transc	c31866_g0_i1	ppa009914m|pacid:17653218
peach_transc	c31867_g0_i1	ppa005180m|pacid:17662721,ppa025376m|pacid:17653751
peach_transc	c31869_g2_i1	ppa002128m|pacid:17654792
peach_transc	c31874_g2_i1	ppa001439m|pacid:17667088
peach_transc	c31878_g1_i1	ppa009055m|pacid:17649960
peach_transc	c31879_g1_i1	ppa001633m|pacid:17660377
peach_transc	c31879_g0_i1	ppa001633m|pacid:17660377
peach_transc	c31887_g1_i1	ppa009784m|pacid:17658018
peach_transc	c31889_g2_i1	ppa005044m|pacid:17663651
peach_transc	c31892_g2_i1	ppa015200m|pacid:17652470,ppa016912m|pacid:17662274,ppa019731m|pacid:17667063
peach_transc	c31899_g2_i1	ppa005246m|pacid:17645471
peach_transc	c31903_g0_i1	ppa005594m|pacid:17643958
peach_transc	c31905_g0_i1	ppa022240m|pacid:17657478
peach_transc	c31907_g0_i1	ppa004045m|pacid:17641557
peach_transc	c31912_g1_i1	ppa004455m|pacid:17667531
peach_transc	c31916_g0_i1	ppa006575m|pacid:17662652
peach_transc	c31917_g5_i1	ppa008466m|pacid:17642047
peach_transc	c31918_g0_i1	ppa002416m|pacid:17656605,ppa002590m|pacid:17645939
peach_transc	c31925_g0_i1	ppa009097m|pacid:17649054
peach_transc	c31941_g0_i1	ppa006452m|pacid:17668183
peach_transc	c31943_g0_i1	ppa010028m|pacid:17647481
peach_transc	c31944_g1_i1	ppa002541m|pacid:17657550,ppa002506m|pacid:17662244,ppa002882m|pacid:17662245
peach_transc	c31945_g0_i1	ppa010433m|pacid:17652055,ppa004336m|pacid:17662282
peach_transc	c31951_g0_i2	ppa018115m|pacid:17645280
peach_transc	c31952_g0_i1	ppa000648m|pacid:17643640
peach_transc	c31952_g0_i2	ppa000648m|pacid:17643640
peach_transc	c31952_g0_i3	ppa000648m|pacid:17643640
peach_transc	c31955_g0_i1	ppa005565m|pacid:17648020
peach_transc	c31957_g0_i1	ppa000956m|pacid:17644215,ppa000982m|pacid:17645242,ppa000942m|pacid:17653955,ppa001888m|pacid:17657167,ppa001041m|pacid:17657168
peach_transc	c31958_g0_i1	ppa008952m|pacid:17664995
peach_transc	c31959_g0_i1	ppa002115m|pacid:17659896
peach_transc	c31961_g0_i1	ppa004004m|pacid:17668984,ppa004157m|pacid:17650632,ppa015601m|pacid:17652506,ppa019091m|pacid:17642960,ppa003959m|pacid:17646710,ppa024435m|pacid:17650881,ppa004176m|pacid:17640993
peach_transc	c31963_g0_i1	ppa023266m|pacid:17640716
peach_transc	c31964_g0_i1	ppa015085m|pacid:17667561
peach_transc	c31970_g1_i1	ppa007392m|pacid:17649226
peach_transc	c31972_g1_i1	ppa000605m|pacid:17644805,ppa000881m|pacid:17668429
peach_transc	c31973_g0_i1	ppa004075m|pacid:17644094
peach_transc	c31974_g0_i1	ppa004867m|pacid:17667292,ppa004895m|pacid:17667293,ppa005799m|pacid:17655736
peach_transc	c31975_g0_i1	ppa007576m|pacid:17654401
peach_transc	c31977_g0_i1	ppa008327m|pacid:17645117
peach_transc	c31983_g1_i1	ppa012000m|pacid:17656371
peach_transc	c31983_g1_i2	ppa012000m|pacid:17656371
peach_transc	c31984_g0_i1	ppa005935m|pacid:17668822
peach_transc	c31986_g0_i1	ppa019831m|pacid:17658358,ppa001672m|pacid:17663311
peach_transc	c31989_g0_i1	ppa024079m|pacid:17653514,ppa002063m|pacid:17642937,ppa000113m|pacid:17663540,ppa001348m|pacid:17660868
peach_transc	c31993_g0_i1	ppa004927m|pacid:17658961
peach_transc	c31993_g0_i2	ppa004927m|pacid:17658961
peach_transc	c31999_g1_i1	ppa009274m|pacid:17657842
peach_transc	c32006_g1_i1	ppa001355m|pacid:17654358
peach_transc	c32007_g3_i1	ppa018609m|pacid:17656647
peach_transc	c32012_g0_i1	ppa009490m|pacid:17652105,ppa009509m|pacid:17652106
peach_transc	c32016_g1_i1	ppa000672m|pacid:17659649,ppa015238m|pacid:17657028,ppa020231m|pacid:17651246,ppa000670m|pacid:17643395,ppa000703m|pacid:17643396,ppa000745m|pacid:17654619,ppa000987m|pacid:17648753,ppa018972m|pacid:17666732
peach_transc	c32021_g0_i1	ppa023776m|pacid:17642585
peach_transc	c32024_g1_i1	ppa006926m|pacid:17653776
peach_transc	c32026_g0_i1	ppa007559m|pacid:17659508
peach_transc	c32028_g1_i1	ppa009447m|pacid:17651407,ppa009436m|pacid:17651408,ppa009441m|pacid:17651409,ppa009451m|pacid:17651410
peach_transc	c32029_g1_i1	ppa009152m|pacid:17647606
peach_transc	c32030_g1_i1	ppa026494m|pacid:17661022
peach_transc	c32032_g0_i1	ppa019338m|pacid:17653180,ppa003564m|pacid:17640438
peach_transc	c32034_g0_i1	ppa011314m|pacid:17658564
peach_transc	c32036_g0_i1	ppa012512m|pacid:17649858
peach_transc	c32041_g2_i1	ppa004755m|pacid:17643216
peach_transc	c32044_g0_i1	ppa007034m|pacid:17643180
peach_transc	c32045_g0_i1	ppa002178m|pacid:17653497,ppa015556m|pacid:17654532
peach_transc	c32048_g0_i1	ppa010093m|pacid:17649202
peach_transc	c32048_g0_i2	ppa010093m|pacid:17649202
peach_transc	c32050_g0_i1	ppa020678m|pacid:17641825
peach_transc	c32052_g0_i1	ppa005271m|pacid:17659847
peach_transc	c32055_g2_i1	ppa019928m|pacid:17663932
peach_transc	c32055_g1_i1	ppa005593m|pacid:17651128
peach_transc	c32057_g0_i1	ppa009880m|pacid:17649452
peach_transc	c32065_g0_i1	ppa000980m|pacid:17654713
peach_transc	c32074_g0_i1	ppa006495m|pacid:17648441,ppa006829m|pacid:17648442
peach_transc	c32075_g0_i1	ppa019095m|pacid:17658711
peach_transc	c32081_g0_i1	ppa015858m|pacid:17651675
peach_transc	c32085_g0_i1	ppa002129m|pacid:17668532
peach_transc	c32094_g3_i1	ppa009478m|pacid:17660678
peach_transc	c32095_g0_i1	ppa008781m|pacid:17645928,ppa009652m|pacid:17645929
peach_transc	c32099_g0_i1	ppa004998m|pacid:17640863
peach_transc	c32099_g0_i2	ppa004998m|pacid:17640863
peach_transc	c32103_g1_i1	ppa1027147m|pacid:17641000
peach_transc	c32104_g2_i1	ppa009164m|pacid:17660130
peach_transc	c32108_g0_i1	ppa005807m|pacid:17669239
peach_transc	c32110_g0_i1	ppa026697m|pacid:17645143
peach_transc	c32114_g0_i1	ppa001181m|pacid:17656261,ppa001219m|pacid:17653174
peach_transc	c32115_g2_i1	ppa025190m|pacid:17659636
peach_transc	c32116_g0_i1	ppa008701m|pacid:17654461
peach_transc	c32123_g0_i1	ppa004184m|pacid:17644375
peach_transc	c32123_g0_i2	ppa004184m|pacid:17644375
peach_transc	c32125_g0_i1	ppa005023m|pacid:17650794
peach_transc	c32137_g0_i1	ppa010775m|pacid:17644261
peach_transc	c32138_g0_i1	ppa026893m|pacid:17659633
peach_transc	c32144_g0_i1	ppa007912m|pacid:17647973
peach_transc	c32146_g0_i1	ppa021290m|pacid:17663277,ppa022972m|pacid:17645890,ppa025769m|pacid:17668908,ppa026320m|pacid:17648304
peach_transc	c32148_g0_i1	ppa007329m|pacid:17652485
peach_transc	c32150_g0_i1	ppa012165m|pacid:17642498
peach_transc	c32152_g0_i1	ppa007262m|pacid:17653452,ppa009059m|pacid:17653453,ppa009795m|pacid:17653454
peach_transc	c32153_g1_i1	ppa001859m|pacid:17652284
peach_transc	c32154_g0_i1	ppa005537m|pacid:17645148
peach_transc	c32155_g2_i1	ppa000259m|pacid:17640857
peach_transc	c32170_g0_i1	ppa006449m|pacid:17653417
peach_transc	c32172_g0_i1	ppa011284m|pacid:17667864
peach_transc	c32177_g0_i1	ppa000751m|pacid:17646092,ppa000433m|pacid:17648734
peach_transc	c32178_g0_i1	ppa009255m|pacid:17650230,ppa009849m|pacid:17640310
peach_transc	c32188_g1_i1	ppa000898m|pacid:17642710
peach_transc	c32191_g0_i1	ppa016288m|pacid:17643765
peach_transc	c32193_g1_i1	ppa010631m|pacid:17666362
peach_transc	c32208_g0_i1	ppa001350m|pacid:17647979
peach_transc	c32213_g0_i1	ppa006329m|pacid:17650697,ppa006318m|pacid:17650698
peach_transc	c32215_g2_i1	ppa005332m|pacid:17656721
peach_transc	c32216_g0_i1	ppa006478m|pacid:17648377
peach_transc	c32218_g0_i1	ppa003680m|pacid:17668587
peach_transc	c32220_g0_i1	ppa016458m|pacid:17651542,ppa004774m|pacid:17641694
peach_transc	c32221_g2_i1	ppa008004m|pacid:17640645
peach_transc	c32226_g1_i1	ppa009334m|pacid:17644855
peach_transc	c32230_g1_i1	ppa008805m|pacid:17655649
peach_transc	c32234_g5_i1	ppa019001m|pacid:17641868
peach_transc	c32234_g4_i1	ppa011234m|pacid:17640946
peach_transc	c32236_g0_i1	ppa010365m|pacid:17661076
peach_transc	c32243_g0_i1	ppa005065m|pacid:17644128
peach_transc	c32247_g0_i1	ppa007606m|pacid:17656532
peach_transc	c32257_g0_i1	ppa001352m|pacid:17657980
peach_transc	c32269_g0_i1	ppa008710m|pacid:17661424
peach_transc	c32270_g2_i1	ppa000198m|pacid:17641409,ppa000210m|pacid:17641410,ppa000188m|pacid:17657977,ppa000187m|pacid:17657978,ppa000189m|pacid:17651111,ppa000199m|pacid:17651156,ppa000180m|pacid:17640488,ppa000793m|pacid:17657712,ppa001000m|pacid:17657713,ppa020929m|pacid:17654981
peach_transc	c32278_g0_i1	ppa009331m|pacid:17651780
peach_transc	c32285_g0_i1	ppa002290m|pacid:17654853
peach_transc	c32290_g0_i1	ppa004080m|pacid:17658492
peach_transc	c32296_g1_i1	ppa007482m|pacid:17642127
peach_transc	c32299_g2_i1	ppa017695m|pacid:17643485
peach_transc	c32302_g0_i1	ppa008355m|pacid:17644380,ppa009353m|pacid:17644381
peach_transc	c32303_g0_i1	ppa010624m|pacid:17648535,ppa010635m|pacid:17648536
peach_transc	c32305_g1_i1	ppa009386m|pacid:17650966
peach_transc	c32305_g1_i2	ppa009386m|pacid:17650966
peach_transc	c32306_g0_i1	ppa007090m|pacid:17663256
peach_transc	c32310_g1_i1	ppa007646m|pacid:17666041
peach_transc	c32320_g0_i1	ppa012187m|pacid:17661613
peach_transc	c32323_g0_i1	ppa006989m|pacid:17645364
peach_transc	c32328_g0_i1	ppa010971m|pacid:17662026
peach_transc	c32330_g0_i1	ppa011515m|pacid:17642766
peach_transc	c32332_g0_i1	ppa019924m|pacid:17657182
peach_transc	c32339_g0_i1	ppa013619m|pacid:17644113
peach_transc	c32342_g2_i1	ppa005029m|pacid:17663210
peach_transc	c32343_g0_i1	ppa009597m|pacid:17645105
peach_transc	c32344_g0_i1	ppa006496m|pacid:17652481,ppa006487m|pacid:17652482
peach_transc	c32353_g0_i1	ppa005551m|pacid:17652978
peach_transc	c32359_g1_i1	ppa010215m|pacid:17665141
peach_transc	c32365_g1_i1	ppa008699m|pacid:17649388
peach_transc	c32368_g0_i1	ppa016685m|pacid:17660342,ppa016307m|pacid:17666676
peach_transc	c32369_g0_i1	ppa020135m|pacid:17656606
peach_transc	c32370_g0_i1	ppa010732m|pacid:17661913
peach_transc	c32375_g0_i1	ppa016812m|pacid:17661182
peach_transc	c32377_g3_i1	ppa007433m|pacid:17654074
peach_transc	c32380_g1_i2	ppa009948m|pacid:17668671
peach_transc	c32380_g1_i3	ppa009948m|pacid:17668671
peach_transc	c32385_g0_i1	ppa009857m|pacid:17665033
peach_transc	c32387_g1_i1	ppa025195m|pacid:17648108,ppa006831m|pacid:17646613,ppa006746m|pacid:17666547
peach_transc	c32391_g0_i1	ppa006917m|pacid:17666536
peach_transc	c32392_g2_i1	ppa004841m|pacid:17665574
peach_transc	c32393_g0_i1	ppa015725m|pacid:17657833
peach_transc	c32394_g0_i1	ppa001507m|pacid:17653352
peach_transc	c32398_g0_i1	ppa018635m|pacid:17668136
peach_transc	c32401_g1_i1	ppa003693m|pacid:17658395
peach_transc	c32405_g0_i1	ppa008638m|pacid:17652130
peach_transc	c32410_g0_i1	ppa005632m|pacid:17651333
peach_transc	c32417_g0_i1	ppa009694m|pacid:17642430
peach_transc	c32422_g1_i1	ppa006508m|pacid:17654230
peach_transc	c32428_g1_i1	ppa003466m|pacid:17647478
peach_transc	c32429_g0_i1	ppa008911m|pacid:17652164
peach_transc	c32430_g0_i1	ppa004876m|pacid:17647490
peach_transc	c32431_g0_i1	ppa020525m|pacid:17649577
peach_transc	c32433_g1_i1	ppa010354m|pacid:17655648
peach_transc	c32436_g2_i1	ppa013790m|pacid:17656055
peach_transc	c32439_g0_i1	ppa002830m|pacid:17646294
peach_transc	c32442_g0_i1	ppa008734m|pacid:17647915
peach_transc	c32446_g0_i1	ppa019760m|pacid:17667352
peach_transc	c32448_g2_i1	ppa013693m|pacid:17650027
peach_transc	c32460_g0_i1	ppa003836m|pacid:17656446
peach_transc	c32464_g1_i1	ppa005775m|pacid:17648899
peach_transc	c32469_g2_i1	ppa002569m|pacid:17658831,ppa002553m|pacid:17645799
peach_transc	c32469_g3_i1	ppa002569m|pacid:17658831
peach_transc	c32470_g0_i1	ppa009839m|pacid:17657718
peach_transc	c32472_g0_i1	ppa026806m|pacid:17655835
peach_transc	c32473_g3_i1	ppa001137m|pacid:17655285,ppa000990m|pacid:17642606,ppa017623m|pacid:17653902
peach_transc	c32477_g0_i1	ppa001985m|pacid:17648916,ppa001953m|pacid:17665729
peach_transc	c32479_g1_i1	ppa010290m|pacid:17648704
peach_transc	c32481_g2_i1	ppa000959m|pacid:17663303
peach_transc	c32481_g1_i1	ppa000959m|pacid:17663303
peach_transc	c32483_g0_i1	ppa002962m|pacid:17658262,ppa019863m|pacid:17661582
peach_transc	c32484_g0_i1	ppa004669m|pacid:17655103
peach_transc	c32485_g1_i1	ppa000513m|pacid:17644392,ppa000562m|pacid:17667671,ppa001524m|pacid:17651971,ppa021500m|pacid:17657662,ppa015975m|pacid:17657556,ppa022322m|pacid:17661992
peach_transc	c32491_g1_i1	ppa007919m|pacid:17658896
peach_transc	c32492_g0_i1	ppa014457m|pacid:17645486
peach_transc	c32510_g0_i1	ppa010639m|pacid:17665084
peach_transc	c32515_g2_i1	ppa007399m|pacid:17661661
peach_transc	c32517_g2_i1	ppa008331m|pacid:17655975
peach_transc	c32527_g0_i1	ppa014864m|pacid:17663802
peach_transc	c32533_g0_i1	ppa008583m|pacid:17646760
peach_transc	c32535_g2_i1	ppa015300m|pacid:17648701
peach_transc	c32539_g1_i1	ppa002132m|pacid:17647283,ppa003749m|pacid:17652073
peach_transc	c32539_g0_i1	ppa002132m|pacid:17647283,ppa003749m|pacid:17652073
peach_transc	c32540_g0_i1	ppa008462m|pacid:17651085
peach_transc	c32547_g0_i1	ppa002757m|pacid:17663317
peach_transc	c32549_g1_i1	ppa015619m|pacid:17650274
peach_transc	c32554_g0_i1	ppa008060m|pacid:17666934
peach_transc	c32558_g0_i1	ppa003882m|pacid:17645204
peach_transc	c32560_g0_i1	ppa021965m|pacid:17652861
peach_transc	c32563_g4_i1	ppa004020m|pacid:17651310,ppa003048m|pacid:17664254,ppa002293m|pacid:17649500,ppa004068m|pacid:17645530,ppa004348m|pacid:17662442
peach_transc	c32564_g0_i1	ppa000531m|pacid:17664276
peach_transc	c32564_g0_i2	ppa000531m|pacid:17664276
peach_transc	c32566_g1_i1	ppa026804m|pacid:17645238
peach_transc	c32567_g2_i1	ppa007956m|pacid:17651125
peach_transc	c32571_g0_i1	ppa008821m|pacid:17656077
peach_transc	c32573_g0_i1	ppa010625m|pacid:17644255
peach_transc	c32579_g3_i1	ppa011894m|pacid:17662091
peach_transc	c32582_g0_i1	ppa008595m|pacid:17653082,ppa008599m|pacid:17669337
peach_transc	c32593_g2_i1	ppa006208m|pacid:17646735,ppa022526m|pacid:17663686
peach_transc	c32600_g0_i1	ppa017585m|pacid:17661241,ppb016807m|pacid:17643753,ppa000013m|pacid:17651877
peach_transc	c32604_g0_i1	ppa003785m|pacid:17644260
peach_transc	c32608_g0_i1	ppa005016m|pacid:17647958
peach_transc	c32613_g7_i1	ppa021718m|pacid:17647832,ppa022336m|pacid:17645339
peach_transc	c32621_g1_i1	ppa002267m|pacid:17649592,ppa000167m|pacid:17669225,ppa000071m|pacid:17641456,ppa000073m|pacid:17665299,ppa000112m|pacid:17650163,ppa000121m|pacid:17650164,ppa000077m|pacid:17666624,ppa001863m|pacid:17652496,ppa024887m|pacid:17646688,ppa000074m|pacid:17648374
peach_transc	c32622_g0_i1	ppa003049m|pacid:17650711
peach_transc	c32629_g2_i1	ppa008029m|pacid:17665511
peach_transc	c32630_g0_i1	ppa000367m|pacid:17643656,ppa000693m|pacid:17651191
peach_transc	c32631_g1_i1	ppa009754m|pacid:17642265
peach_transc	c32634_g0_i1	ppa007071m|pacid:17658137
peach_transc	c32634_g0_i2	ppa007071m|pacid:17658137
peach_transc	c32635_g1_i1	ppa002873m|pacid:17646454,ppa003371m|pacid:17650105,ppa002897m|pacid:17659044
peach_transc	c32638_g1_i1	ppa005653m|pacid:17666609
peach_transc	c32642_g0_i1	ppa021015m|pacid:17646804
peach_transc	c32642_g0_i2	ppa021015m|pacid:17646804
peach_transc	c32643_g0_i1	ppa016934m|pacid:17657723
peach_transc	c32650_g1_i1	ppa003922m|pacid:17668308
peach_transc	c32652_g2_i1	ppa019814m|pacid:17668999,ppa002535m|pacid:17654565,ppa002976m|pacid:17661339
peach_transc	c32655_g0_i1	ppa008122m|pacid:17652043
peach_transc	c32659_g1_i1	ppa001260m|pacid:17660667,ppa002935m|pacid:17648884
peach_transc	c32662_g0_i1	ppa012458m|pacid:17652714
peach_transc	c32666_g0_i1	ppa000443m|pacid:17643908
peach_transc	c32672_g2_i1	ppa001238m|pacid:17669061,ppa001236m|pacid:17669062
peach_transc	c32672_g1_i1	ppa001238m|pacid:17669061,ppa001236m|pacid:17669062
peach_transc	c32673_g0_i1	ppa001911m|pacid:17642104,ppa002683m|pacid:17650764
peach_transc	c32675_g1_i1	ppa007663m|pacid:17648450
peach_transc	c32675_g0_i1	ppa007194m|pacid:17659125,ppa007208m|pacid:17659126
peach_transc	c32681_g0_i1	ppa006796m|pacid:17644635
peach_transc	c32684_g0_i1	ppa001039m|pacid:17643288,ppa002550m|pacid:17641302,ppa001170m|pacid:17641564,ppa002864m|pacid:17652844
peach_transc	c32684_g0_i2	ppa001039m|pacid:17643288,ppa002550m|pacid:17641302,ppa001170m|pacid:17641564,ppa002864m|pacid:17652844
peach_transc	c32684_g0_i3	ppa001039m|pacid:17643288,ppa002550m|pacid:17641302,ppa001170m|pacid:17641564,ppa002864m|pacid:17652844
peach_transc	c32689_g1_i1	ppa022300m|pacid:17662174
peach_transc	c32690_g0_i1	ppa017165m|pacid:17666719
peach_transc	c32692_g0_i1	ppa020992m|pacid:17649814
peach_transc	c32693_g1_i1	ppa002734m|pacid:17647444,ppa003092m|pacid:17648629,ppa004162m|pacid:17642953,ppa004027m|pacid:17653607,ppa003542m|pacid:17650084,ppa003830m|pacid:17655317,ppa006748m|pacid:17647659,ppa026653m|pacid:17653058,ppa004580m|pacid:17662582,ppa003459m|pacid:17649208,ppa004665m|pacid:17653864
peach_transc	c32697_g6_i1	ppa007311m|pacid:17654273
peach_transc	c32700_g0_i1	ppa006371m|pacid:17661983,ppa006513m|pacid:17649179
peach_transc	c32708_g0_i2	ppa005524m|pacid:17645679
peach_transc	c32709_g0_i1	ppa001779m|pacid:17662599
peach_transc	c32716_g0_i1	ppa019407m|pacid:17652025,ppa020824m|pacid:17645287,ppa027177m|pacid:17663578
peach_transc	c32722_g2_i1	ppa002104m|pacid:17652890,ppa002100m|pacid:17642758,ppa002139m|pacid:17650339,ppa021289m|pacid:17648416,ppa024840m|pacid:17651529
peach_transc	c32723_g2_i1	ppa005882m|pacid:17650453
peach_transc	c32725_g0_i1	ppa003850m|pacid:17654856
peach_transc	c32727_g0_i1	ppa002376m|pacid:17644619
peach_transc	c32732_g0_i1	ppa003804m|pacid:17657214,ppa003813m|pacid:17655672
peach_transc	c32741_g0_i1	ppa000495m|pacid:17640932
peach_transc	c32743_g0_i1	ppa002998m|pacid:17665007
peach_transc	c32746_g0_i1	ppa002086m|pacid:17666584
peach_transc	c32746_g0_i2	ppa002086m|pacid:17666584
peach_transc	c32747_g0_i2	ppa008970m|pacid:17653599
peach_transc	c32751_g1_i1	ppa001466m|pacid:17641855
peach_transc	c32759_g0_i1	ppa002916m|pacid:17659448
peach_transc	c32760_g0_i1	ppa008435m|pacid:17645022,ppa008423m|pacid:17661403
peach_transc	c32764_g0_i1	ppa026678m|pacid:17654475
peach_transc	c32765_g0_i1	ppa023545m|pacid:17644509
peach_transc	c32782_g3_i1	ppa004384m|pacid:17648022
peach_transc	c32785_g0_i1	ppa006053m|pacid:17651798
peach_transc	c32788_g1_i1	ppa010843m|pacid:17643589
peach_transc	c32789_g0_i1	ppa003982m|pacid:17658031
peach_transc	c32791_g1_i1	ppa001303m|pacid:17652408,ppa026165m|pacid:17668353
peach_transc	c32796_g0_i1	ppa003453m|pacid:17644970,ppa003963m|pacid:17663354
peach_transc	c32801_g0_i1	ppa012346m|pacid:17660708
peach_transc	c32803_g1_i1	ppa002519m|pacid:17656090,ppa002425m|pacid:17648573
peach_transc	c32804_g0_i2	ppa006343m|pacid:17659040
peach_transc	c32809_g1_i1	ppa003522m|pacid:17646621
peach_transc	c32813_g0_i1	ppa012920m|pacid:17651213
peach_transc	c32818_g0_i1	ppa001389m|pacid:17668051
peach_transc	c32819_g0_i1	ppa018804m|pacid:17664283
peach_transc	c32821_g1_i1	ppa015349m|pacid:17644142
peach_transc	c32827_g1_i1	ppa011002m|pacid:17663245
peach_transc	c32830_g0_i1	ppa005348m|pacid:17666130
peach_transc	c32834_g0_i1	ppa000485m|pacid:17668221
peach_transc	c32838_g0_i1	ppa015399m|pacid:17661568
peach_transc	c32849_g0_i1	ppa019625m|pacid:17662885
peach_transc	c32854_g0_i1	ppa003609m|pacid:17657199
peach_transc	c32854_g0_i2	ppa003609m|pacid:17657199
peach_transc	c32857_g0_i1	ppa027001m|pacid:17657603
peach_transc	c32860_g1_i1	ppa009356m|pacid:17663921,ppa009501m|pacid:17663922
peach_transc	c32860_g1_i2	ppa009356m|pacid:17663921,ppa009501m|pacid:17663922
peach_transc	c32862_g1_i1	ppa000842m|pacid:17654333
peach_transc	c32865_g0_i1	ppa008460m|pacid:17660202
peach_transc	c32866_g3_i1	ppa008968m|pacid:17660040
peach_transc	c32869_g1_i1	ppa003245m|pacid:17656379
peach_transc	c32872_g0_i1	ppa004126m|pacid:17667501
peach_transc	c32881_g1_i1	ppa009392m|pacid:17645963
peach_transc	c32887_g0_i1	ppa016382m|pacid:17659484
peach_transc	c32888_g1_i1	ppa001809m|pacid:17661837
peach_transc	c32890_g1_i1	ppa011232m|pacid:17651151,ppa011239m|pacid:17651152
peach_transc	c32890_g0_i1	ppa009595m|pacid:17646668
peach_transc	c32891_g0_i1	ppa026016m|pacid:17649146
peach_transc	c32900_g0_i1	ppa002821m|pacid:17664227
peach_transc	c32902_g0_i1	ppa002634m|pacid:17662308
peach_transc	c32903_g1_i1	ppa023914m|pacid:17640379
peach_transc	c32905_g0_i1	ppa013331m|pacid:17642714
peach_transc	c32908_g1_i1	ppa007544m|pacid:17640541
peach_transc	c32908_g1_i2	ppa007544m|pacid:17640541
peach_transc	c32910_g3_i1	ppa001728m|pacid:17660733
peach_transc	c32913_g0_i1	ppa006610m|pacid:17661856
peach_transc	c32914_g1_i1	ppa002754m|pacid:17648591,ppa018795m|pacid:17660757
peach_transc	c32914_g0_i1	ppa002800m|pacid:17641222
peach_transc	c32915_g1_i1	ppa008923m|pacid:17664284
peach_transc	c32917_g0_i1	ppa016087m|pacid:17645514
peach_transc	c32919_g2_i1	ppa008020m|pacid:17657568
peach_transc	c32924_g1_i1	ppa006274m|pacid:17656746,ppa006505m|pacid:17656747
peach_transc	c32926_g0_i1	ppa004795m|pacid:17656614
peach_transc	c32927_g1_i1	ppa006566m|pacid:17657138
peach_transc	c32931_g0_i1	ppa002015m|pacid:17656047
peach_transc	c32935_g1_i1	ppa004035m|pacid:17657659,ppa012258m|pacid:17644997,ppa022982m|pacid:17661018
peach_transc	c32939_g0_i1	ppa008478m|pacid:17646601
peach_transc	c32943_g0_i1	ppa007200m|pacid:17655179
peach_transc	c32943_g0_i2	ppa007200m|pacid:17655179
peach_transc	c32945_g0_i1	ppa008920m|pacid:17650780
peach_transc	c32948_g1_i1	ppa003017m|pacid:17668487
peach_transc	c32949_g0_i1	ppa002585m|pacid:17661611
peach_transc	c32949_g0_i2	ppa002585m|pacid:17661611
peach_transc	c32952_g0_i1	ppa022336m|pacid:17645339
peach_transc	c32953_g0_i1	ppa000815m|pacid:17652079
peach_transc	c32955_g1_i1	ppa015252m|pacid:17654717
peach_transc	c32957_g0_i1	ppa009928m|pacid:17644386,ppa011945m|pacid:17644387
peach_transc	c32966_g0_i1	ppa007491m|pacid:17667646
peach_transc	c32967_g3_i1	ppa004580m|pacid:17662582
peach_transc	c32970_g0_i1	ppa006171m|pacid:17659928
peach_transc	c32972_g0_i1	ppa020252m|pacid:17661910,ppa000294m|pacid:17663910,ppa000365m|pacid:17650490,ppa000397m|pacid:17655960
peach_transc	c32973_g0_i1	ppa000678m|pacid:17665568
peach_transc	c32974_g0_i1	ppa002039m|pacid:17651372
peach_transc	c32975_g1_i1	ppa004339m|pacid:17657942
peach_transc	c32976_g1_i1	ppa008150m|pacid:17649015,ppa008469m|pacid:17649016
peach_transc	c32984_g0_i1	ppa026347m|pacid:17646116,ppa005457m|pacid:17659804,ppa005360m|pacid:17665446,ppa005377m|pacid:17665447
peach_transc	c32989_g1_i1	ppa023813m|pacid:17663725
peach_transc	c32996_g1_i1	ppa004735m|pacid:17661010
peach_transc	c32999_g0_i1	ppa006517m|pacid:17641244,ppa009252m|pacid:17658889
peach_transc	c32999_g0_i2	ppa013158m|pacid:17657628
peach_transc	c33000_g0_i1	ppa001843m|pacid:17658287,ppa002023m|pacid:17664857
peach_transc	c33002_g2_i1	ppa016265m|pacid:17646926
peach_transc	c33003_g1_i1	ppa012843m|pacid:17653948
peach_transc	c33005_g0_i1	ppa011081m|pacid:17653358
peach_transc	c33008_g0_i1	ppa005082m|pacid:17666394
peach_transc	c33013_g0_i1	ppa003010m|pacid:17642676
peach_transc	c33013_g0_i2	ppa003010m|pacid:17642676
peach_transc	c33016_g0_i1	ppa000436m|pacid:17655513
peach_transc	c33016_g0_i2	ppa000436m|pacid:17655513
peach_transc	c33017_g0_i1	ppa008338m|pacid:17660922,ppa008408m|pacid:17660923
peach_transc	c33017_g0_i2	ppa008338m|pacid:17660922,ppa008408m|pacid:17660923
peach_transc	c33020_g0_i1	ppa008175m|pacid:17653976
peach_transc	c33021_g0_i1	ppa010819m|pacid:17644462
peach_transc	c33023_g0_i1	ppa002253m|pacid:17655517
peach_transc	c33023_g0_i2	ppa002253m|pacid:17655517
peach_transc	c33027_g1_i1	ppa000783m|pacid:17650064
peach_transc	c33027_g1_i2	ppa000783m|pacid:17650064
peach_transc	c33028_g0_i1	ppa018297m|pacid:17657256
peach_transc	c33032_g0_i1	ppa021442m|pacid:17648461
peach_transc	c33035_g1_i1	ppa000867m|pacid:17642653
peach_transc	c33038_g0_i1	ppa017786m|pacid:17656909
peach_transc	c33039_g0_i1	ppa011657m|pacid:17667453
peach_transc	c33039_g2_i1	ppa009993m|pacid:17649506
peach_transc	c33040_g0_i1	ppa021231m|pacid:17664299
peach_transc	c33041_g1_i1	ppa002168m|pacid:17652006,ppa021820m|pacid:17651654
peach_transc	c33045_g1_i1	ppa008880m|pacid:17668730
peach_transc	c33048_g0_i1	ppa002550m|pacid:17641302
peach_transc	c33050_g1_i1	ppa009951m|pacid:17644187
peach_transc	c33052_g0_i1	ppa007873m|pacid:17656762,ppa021089m|pacid:17665475
peach_transc	c33054_g1_i1	ppa000063m|pacid:17641973
peach_transc	c33056_g1_i1	ppa018599m|pacid:17641633
peach_transc	c33062_g1_i1	ppa003871m|pacid:17656781,ppa003893m|pacid:17641656
peach_transc	c33072_g1_i1	ppa000529m|pacid:17651160
peach_transc	c33072_g0_i1	ppa000529m|pacid:17651160
peach_transc	c33075_g0_i1	ppa003347m|pacid:17652060
peach_transc	c33078_g1_i1	ppa017651m|pacid:17647157
peach_transc	c33084_g3_i1	ppa001307m|pacid:17653543,ppa001327m|pacid:17656420
peach_transc	c33092_g1_i1	ppa026267m|pacid:17646183
peach_transc	c33094_g0_i1	ppa006074m|pacid:17667197
peach_transc	c33096_g0_i1	ppa004768m|pacid:17663546
peach_transc	c33097_g1_i1	ppa010128m|pacid:17663733,ppa010858m|pacid:17663734
peach_transc	c33100_g0_i1	ppa003457m|pacid:17664615
peach_transc	c33102_g0_i1	ppa002097m|pacid:17647077
peach_transc	c33103_g0_i1	ppa003405m|pacid:17646705
peach_transc	c33104_g0_i1	ppa005861m|pacid:17662812
peach_transc	c33105_g0_i1	ppa022501m|pacid:17645178
peach_transc	c33108_g0_i1	ppa007260m|pacid:17662931
peach_transc	c33110_g0_i1	ppa021491m|pacid:17643737
peach_transc	c33115_g1_i1	ppa008856m|pacid:17667376
peach_transc	c33117_g3_i1	ppa017973m|pacid:17668036
peach_transc	c33119_g0_i1	ppa003989m|pacid:17658949
peach_transc	c33120_g0_i1	ppa000801m|pacid:17646158,ppa000629m|pacid:17642887,ppa000654m|pacid:17654086
peach_transc	c33126_g1_i1	ppa012218m|pacid:17647446
peach_transc	c33129_g0_i1	ppa026620m|pacid:17643392
peach_transc	c33131_g0_i1	ppa003526m|pacid:17649373
peach_transc	c33136_g2_i1	ppa008420m|pacid:17652278
peach_transc	c33146_g0_i1	ppa002582m|pacid:17650838
peach_transc	c33148_g0_i1	ppa003717m|pacid:17663237,ppa004158m|pacid:17646525
peach_transc	c33149_g1_i1	ppa024735m|pacid:17660091
peach_transc	c33151_g4_i1	ppa001968m|pacid:17650884,ppa000461m|pacid:17650531
peach_transc	c33154_g1_i1	ppa012624m|pacid:17658868
peach_transc	c33155_g4_i1	ppa012122m|pacid:17642803
peach_transc	c33158_g0_i1	ppa014787m|pacid:17646640
peach_transc	c33161_g2_i1	ppa015299m|pacid:17642963,ppa026663m|pacid:17643111
peach_transc	c33164_g1_i1	ppa007706m|pacid:17663263
peach_transc	c33166_g0_i1	ppa009230m|pacid:17647734
peach_transc	c33167_g1_i1	ppa024772m|pacid:17642736
peach_transc	c33178_g0_i1	ppa023662m|pacid:17640900
peach_transc	c33181_g0_i1	ppa003536m|pacid:17656440
peach_transc	c33197_g0_i1	ppa024360m|pacid:17649969
peach_transc	c33204_g0_i1	ppa009153m|pacid:17650940
peach_transc	c33205_g0_i1	ppa005199m|pacid:17668676,ppa005328m|pacid:17648804
peach_transc	c33208_g1_i1	ppa000052m|pacid:17655957
peach_transc	c33210_g2_i1	ppa002944m|pacid:17662501
peach_transc	c33212_g2_i1	ppa010815m|pacid:17659656
peach_transc	c33212_g2_i2	ppa010815m|pacid:17659656
peach_transc	c33212_g0_i1	ppa008024m|pacid:17645464
peach_transc	c33213_g1_i1	ppa006682m|pacid:17641266
peach_transc	c33213_g0_i1	ppa006312m|pacid:17653145
peach_transc	c33218_g1_i1	ppa001703m|pacid:17664871
peach_transc	c33224_g0_i1	ppa008437m|pacid:17647654
peach_transc	c33226_g0_i1	ppa016117m|pacid:17665168
peach_transc	c33228_g2_i1	ppa019231m|pacid:17668909,ppa002199m|pacid:17655983,ppa002957m|pacid:17655984,ppa006189m|pacid:17664469
peach_transc	c33230_g0_i1	ppa001465m|pacid:17664327
peach_transc	c33235_g0_i1	ppa004822m|pacid:17661569,ppa022531m|pacid:17648816,ppa022630m|pacid:17666195,ppa023523m|pacid:17664549,ppa024274m|pacid:17668052,ppa024400m|pacid:17667084
peach_transc	c33236_g0_i1	ppa000807m|pacid:17662177
peach_transc	c33240_g1_i1	ppa002026m|pacid:17662166,ppa007866m|pacid:17648655
peach_transc	c33245_g1_i1	ppa010187m|pacid:17657320
peach_transc	c33245_g0_i1	ppa010147m|pacid:17655566
peach_transc	c33252_g1_i1	ppa005049m|pacid:17645583
peach_transc	c33253_g0_i1	ppa009474m|pacid:17654534
peach_transc	c33254_g1_i1	ppa000965m|pacid:17653482,ppa018171m|pacid:17659747,ppa000934m|pacid:17647090,ppa021822m|pacid:17648871,ppa000937m|pacid:17662131,ppa000977m|pacid:17648435,ppa000931m|pacid:17656646,ppa000945m|pacid:17648953,ppa000950m|pacid:17657388
peach_transc	c33254_g0_i1	ppa000965m|pacid:17653482,ppa018171m|pacid:17659747,ppa000934m|pacid:17647090,ppa021822m|pacid:17648871,ppa000937m|pacid:17662131,ppa000977m|pacid:17648435,ppa000931m|pacid:17656646,ppa000945m|pacid:17648953,ppa000950m|pacid:17657388
peach_transc	c33256_g0_i1	ppa011752m|pacid:17647170
peach_transc	c33259_g0_i1	ppa002152m|pacid:17643813
peach_transc	c33259_g0_i2	ppa002152m|pacid:17643813
peach_transc	c33261_g0_i1	ppa007874m|pacid:17654535
peach_transc	c33262_g0_i1	ppa001258m|pacid:17662683
peach_transc	c33263_g1_i1	ppa016363m|pacid:17653920
peach_transc	c33267_g1_i1	ppa007023m|pacid:17653479,ppa007021m|pacid:17653480
peach_transc	c33268_g0_i1	ppa006219m|pacid:17656355
peach_transc	c33269_g2_i1	ppa003573m|pacid:17645446
peach_transc	c33269_g2_i2	ppa003573m|pacid:17645446
peach_transc	c33270_g0_i2	ppa010975m|pacid:17644788
peach_transc	c33273_g0_i1	ppa022727m|pacid:17665793
peach_transc	c33273_g0_i2	ppa022727m|pacid:17665793
peach_transc	c33274_g0_i1	ppa004888m|pacid:17653822
peach_transc	c33275_g1_i1	ppa002216m|pacid:17658787
peach_transc	c33276_g1_i1	ppa012119m|pacid:17661304
peach_transc	c33277_g2_i1	ppa004369m|pacid:17655556
peach_transc	c33281_g0_i1	ppa007281m|pacid:17661892
peach_transc	c33282_g0_i1	ppa007996m|pacid:17641058
peach_transc	c33284_g3_i1	ppa002073m|pacid:17648639
peach_transc	c33289_g1_i1	ppa006681m|pacid:17645755
peach_transc	c33300_g0_i1	ppa008246m|pacid:17642497
peach_transc	c33304_g0_i1	ppa006891m|pacid:17655761
peach_transc	c33306_g1_i1	ppa006848m|pacid:17645241
peach_transc	c33311_g0_i1	ppa001347m|pacid:17658177
peach_transc	c33313_g0_i1	ppa006133m|pacid:17653743
peach_transc	c33316_g1_i1	ppa007439m|pacid:17660579
peach_transc	c33320_g1_i1	ppa019521m|pacid:17642299,ppa021646m|pacid:17650686,ppa015505m|pacid:17658873,ppa022241m|pacid:17663270
peach_transc	c33321_g0_i1	ppa002112m|pacid:17643401
peach_transc	c33322_g1_i1	ppa003560m|pacid:17660182
peach_transc	c33325_g1_i1	ppa003745m|pacid:17669325,ppa003943m|pacid:17650684,ppa027158m|pacid:17659104
peach_transc	c33332_g0_i1	ppa002948m|pacid:17648546
peach_transc	c33335_g0_i1	ppa004165m|pacid:17656751
peach_transc	c33338_g0_i1	ppa010302m|pacid:17653341
peach_transc	c33340_g1_i1	ppa005803m|pacid:17655267
peach_transc	c33342_g0_i1	ppa016978m|pacid:17649560
peach_transc	c33344_g0_i1	ppa002712m|pacid:17664540
peach_transc	c33346_g1_i1	ppa004130m|pacid:17657446
peach_transc	c33351_g0_i1	ppa009078m|pacid:17659801,ppa010276m|pacid:17659802
peach_transc	c33354_g7_i1	ppa012347m|pacid:17654723,ppa012358m|pacid:17654724
peach_transc	c33357_g0_i1	ppa004047m|pacid:17654948
peach_transc	c33358_g0_i1	ppa004562m|pacid:17668445
peach_transc	c33360_g0_i1	ppa008624m|pacid:17658662
peach_transc	c33362_g0_i1	ppb012294m|pacid:17659925
peach_transc	c33369_g0_i1	ppa002196m|pacid:17657711,ppa004641m|pacid:17646301
peach_transc	c33370_g0_i1	ppa005874m|pacid:17659716
peach_transc	c33371_g1_i1	ppa001568m|pacid:17647174
peach_transc	c33372_g1_i1	ppa015772m|pacid:17644456
peach_transc	c33374_g1_i1	ppa017357m|pacid:17665498
peach_transc	c33376_g0_i1	ppa001440m|pacid:17667901
peach_transc	c33377_g1_i1	ppa001782m|pacid:17646120,ppa001776m|pacid:17665919,ppa001833m|pacid:17641170
peach_transc	c33379_g0_i1	ppa006843m|pacid:17644653
peach_transc	c33380_g0_i1	ppa012862m|pacid:17658863
peach_transc	c33386_g1_i1	ppa000932m|pacid:17650256
peach_transc	c33389_g0_i1	ppa022284m|pacid:17640830,ppa001724m|pacid:17649238,ppa002879m|pacid:17663496,ppa001652m|pacid:17658345,ppa003114m|pacid:17653532,ppa025447m|pacid:17667133,ppa001638m|pacid:17665924
peach_transc	c33390_g0_i1	ppa005027m|pacid:17666820,ppa005528m|pacid:17666821
peach_transc	c33396_g0_i1	ppa006230m|pacid:17655738,ppa006234m|pacid:17655739
peach_transc	c33398_g0_i1	ppa017315m|pacid:17648509
peach_transc	c33400_g1_i1	ppa024519m|pacid:17651764
peach_transc	c33400_g0_i1	ppa007832m|pacid:17645388
peach_transc	c33402_g1_i1	ppa001924m|pacid:17656216
peach_transc	c33406_g1_i1	ppa007475m|pacid:17647567
peach_transc	c33411_g0_i1	ppa005449m|pacid:17647679
peach_transc	c33416_g0_i1	ppa001146m|pacid:17656284,ppa000865m|pacid:17642141,ppa019074m|pacid:17644563,ppa001038m|pacid:17658683
peach_transc	c33417_g0_i1	ppa021368m|pacid:17657809
peach_transc	c33417_g0_i2	ppa021368m|pacid:17657809
peach_transc	c33419_g0_i1	ppa001855m|pacid:17658289
peach_transc	c33423_g1_i1	ppa000007m|pacid:17657374
peach_transc	c33432_g1_i1	ppa021741m|pacid:17669136
peach_transc	c33438_g1_i1	ppa005009m|pacid:17660562
peach_transc	c33439_g0_i1	ppa003359m|pacid:17642509
peach_transc	c33440_g0_i1	ppa009929m|pacid:17652838
peach_transc	c33445_g0_i1	ppa015470m|pacid:17665490
peach_transc	c33447_g5_i1	ppa013191m|pacid:17642366
peach_transc	c33449_g4_i1	ppa019815m|pacid:17666327
peach_transc	c33451_g0_i1	ppa001118m|pacid:17667311
peach_transc	c33454_g0_i1	ppa009874m|pacid:17663821
peach_transc	c33457_g0_i1	ppa001146m|pacid:17656284,ppa019074m|pacid:17644563,ppa001038m|pacid:17658683
peach_transc	c33458_g0_i1	ppa003495m|pacid:17652994
peach_transc	c33469_g1_i1	ppa007494m|pacid:17668550
peach_transc	c33470_g0_i1	ppa007502m|pacid:17662223
peach_transc	c33472_g1_i1	ppa019170m|pacid:17655074
peach_transc	c33483_g2_i1	ppa004753m|pacid:17658540,ppa005745m|pacid:17641033
peach_transc	c33484_g0_i1	ppa005070m|pacid:17641105
peach_transc	c33485_g4_i1	ppa009430m|pacid:17659813
peach_transc	c33492_g0_i1	ppa001075m|pacid:17647087
peach_transc	c33495_g0_i1	ppa010042m|pacid:17648721
peach_transc	c33495_g0_i2	ppa010042m|pacid:17648721
peach_transc	c33499_g1_i1	ppa025196m|pacid:17661119
peach_transc	c33501_g0_i1	ppa009602m|pacid:17649753,ppa009600m|pacid:17649754
peach_transc	c33508_g1_i1	ppa021782m|pacid:17649818
peach_transc	c33508_g1_i2	ppa021782m|pacid:17649818
peach_transc	c33508_g1_i3	ppa021782m|pacid:17649818
peach_transc	c33510_g2_i1	ppa002760m|pacid:17662580,ppa003016m|pacid:17646952,ppa003018m|pacid:17655261,ppa002971m|pacid:17650797,ppa002720m|pacid:17661705,ppa002801m|pacid:17667610
peach_transc	c33511_g1_i1	ppa027015m|pacid:17649755
peach_transc	c33512_g0_i1	ppa023937m|pacid:17655409
peach_transc	c33514_g4_i1	ppa007583m|pacid:17649701
peach_transc	c33518_g1_i1	ppa005818m|pacid:17649370
peach_transc	c33518_g1_i2	ppa005818m|pacid:17649370,ppa010250m|pacid:17661431
peach_transc	c33520_g0_i1	ppa010833m|pacid:17644740
peach_transc	c33534_g0_i1	ppa004035m|pacid:17657659,ppa022982m|pacid:17661018
peach_transc	c33536_g0_i1	ppa016962m|pacid:17643707,ppa001990m|pacid:17666283,ppa016327m|pacid:17653580,ppa023995m|pacid:17652245,ppa002211m|pacid:17645769,ppa002135m|pacid:17659216
peach_transc	c33537_g1_i1	ppa001777m|pacid:17653544,ppa001529m|pacid:17668541,ppa001539m|pacid:17657229
peach_transc	c33537_g1_i2	ppa001777m|pacid:17653544,ppa001529m|pacid:17668541,ppa001539m|pacid:17657229
peach_transc	c33540_g0_i1	ppa005865m|pacid:17650244
peach_transc	c33544_g0_i1	ppa003040m|pacid:17642830
peach_transc	c33555_g1_i1	ppa001123m|pacid:17648984
peach_transc	c33555_g0_i1	ppa007147m|pacid:17646448,ppa007704m|pacid:17646449
peach_transc	c33557_g1_i1	ppa006844m|pacid:17665132
peach_transc	c33558_g3_i1	ppa004498m|pacid:17651863,ppa004571m|pacid:17653993
peach_transc	c33559_g0_i1	ppa021579m|pacid:17664647
peach_transc	c33559_g0_i2	ppa021579m|pacid:17664647
peach_transc	c33561_g0_i1	ppa001306m|pacid:17659939,ppa000816m|pacid:17660619
peach_transc	c33565_g0_i1	ppa006592m|pacid:17660283
peach_transc	c33571_g0_i1	ppa004195m|pacid:17648978
peach_transc	c33573_g1_i1	ppa005972m|pacid:17646452
peach_transc	c33579_g2_i1	ppa007056m|pacid:17664418
peach_transc	c33581_g2_i1	ppa011462m|pacid:17646795,ppa011461m|pacid:17646796
peach_transc	c33582_g3_i1	ppa002579m|pacid:17648724,ppa002831m|pacid:17640531,ppa002823m|pacid:17640532
peach_transc	c33583_g0_i1	ppa011633m|pacid:17656089
peach_transc	c33584_g1_i1	ppa002133m|pacid:17648994
peach_transc	c33587_g0_i1	ppa023214m|pacid:17645675
peach_transc	c33587_g0_i2	ppa023214m|pacid:17645675
peach_transc	c33588_g0_i1	ppa007507m|pacid:17662572
peach_transc	c33589_g1_i1	ppa007927m|pacid:17641679
peach_transc	c33590_g0_i1	ppa001937m|pacid:17640390
peach_transc	c33594_g0_i1	ppa025158m|pacid:17654253
peach_transc	c33596_g0_i1	ppa004113m|pacid:17651299
peach_transc	c33600_g2_i1	ppa008564m|pacid:17644936
peach_transc	c33601_g0_i1	ppa023624m|pacid:17667589
peach_transc	c33602_g0_i1	ppa007301m|pacid:17658541
peach_transc	c33603_g0_i1	ppa013995m|pacid:17642886
peach_transc	c33607_g0_i1	ppa000623m|pacid:17665159,ppa000774m|pacid:17660800,ppa001596m|pacid:17659479,ppa001850m|pacid:17645310,ppa000632m|pacid:17641255,ppa000781m|pacid:17645166,ppa001339m|pacid:17658999,ppa015408m|pacid:17649416,ppa018242m|pacid:17659517,ppa015370m|pacid:17651234,ppa001743m|pacid:17649558,ppa026526m|pacid:17659424,ppa019484m|pacid:17661157,ppa000616m|pacid:17657198,ppa000771m|pacid:17645318
peach_transc	c33614_g1_i1	ppa005467m|pacid:17651585
peach_transc	c33620_g0_i1	ppa006990m|pacid:17664565
peach_transc	c33620_g0_i2	ppa006990m|pacid:17664565
peach_transc	c33623_g0_i1	ppa005689m|pacid:17647279,ppa005991m|pacid:17645766
peach_transc	c33627_g0_i1	ppa020140m|pacid:17644947
peach_transc	c33630_g0_i1	ppa024611m|pacid:17649211
peach_transc	c33632_g0_i1	ppa003042m|pacid:17656997
peach_transc	c33633_g2_i1	ppa008186m|pacid:17659514
peach_transc	c33635_g0_i1	ppa010338m|pacid:17660838
peach_transc	c33642_g0_i1	ppa026193m|pacid:17650814
peach_transc	c33643_g1_i1	ppa023549m|pacid:17655131
peach_transc	c33644_g1_i1	ppa006114m|pacid:17668611
peach_transc	c33645_g0_i1	ppa018433m|pacid:17643107
peach_transc	c33645_g0_i2	ppa018433m|pacid:17643107
peach_transc	c33648_g2_i1	ppa004264m|pacid:17659701
peach_transc	c33651_g0_i1	ppa009703m|pacid:17650126
peach_transc	c33653_g0_i1	ppa001398m|pacid:17666238
peach_transc	c33656_g0_i1	ppa010271m|pacid:17650703
peach_transc	c33658_g0_i1	ppa008426m|pacid:17656046
peach_transc	c33661_g1_i1	ppa001993m|pacid:17656574,ppa016962m|pacid:17643707,ppa001990m|pacid:17666283,ppa016327m|pacid:17653580,ppa002211m|pacid:17645769,ppa002071m|pacid:17657255,ppa002135m|pacid:17659216,ppa026143m|pacid:17641963
peach_transc	c33666_g0_i1	ppa003052m|pacid:17655611
peach_transc	c33666_g0_i2	ppa003052m|pacid:17655611
peach_transc	c33668_g4_i1	ppa008561m|pacid:17655085
peach_transc	c33674_g0_i1	ppa002906m|pacid:17645258
peach_transc	c33678_g0_i1	ppa003418m|pacid:17664521,ppa003313m|pacid:17643491
peach_transc	c33679_g0_i1	ppa020782m|pacid:17652977
peach_transc	c33679_g2_i1	ppa002184m|pacid:17647822
peach_transc	c33680_g2_i1	ppa017593m|pacid:17640730
peach_transc	c33682_g0_i1	ppa001639m|pacid:17658030
peach_transc	c33683_g0_i1	ppa017641m|pacid:17643098
peach_transc	c33691_g1_i1	ppa002680m|pacid:17650873
peach_transc	c33692_g0_i1	ppa003661m|pacid:17656224,ppa020012m|pacid:17658998
peach_transc	c33693_g2_i1	ppa002161m|pacid:17646326,ppa002378m|pacid:17656539,ppa002269m|pacid:17642550,ppa002136m|pacid:17668058,ppa002206m|pacid:17641977,ppa003490m|pacid:17641978
[truncated: 29,087 more rows]
