# Supplementary material for: Resistance to Plum Pox Virus (PPV) in apricot (Prunus armeniaca L.) is associated with down-regulation of two MATHd genes
Source: BMC Plant Biol. 2018 Jan 27;18:25. doi: 10.1186/s12870-018-1237-1 (PMC5787289; doi:10.1186/s12870-018-1237-1)
Supplement: Supplementary file 7 — Similarity analysis between apricot and peach PPVres locus genes. (XLS 17 kb) [file 12870_2018_1237_MOESM7_ESM.xls]

## Sheet: Summay
Apricot gene	DEG	RBH	DIRECT												REVERSE
			query id	subject id	% identity	alignment length	mismatches	gap opens	q. start	q. end	s. start	s. end	evalue	bit score	query id	subject id	% identity	alignment length	mismatches	gap opens	q. start	q. end	s. start	s. end	evalue	bit score
ParP-1	yes	no	ppa020498m (Prupe.1G106000)	c37771_g2_i5	96.56	610	21	0	1	610	41	650	0	1011	c37771_g2_i5	ppa006827m	97.04	642	19	0	9	650	1	642	0	1081
															c37771_g2_i5	ppa006827m	87.42	493	47	4	699	1191	643	1120	1e-156	553
	no	yes	ppa007310m (Prupe.1G106200)	c32311_g0_i2	98.66	746	10	0	1	746	124	869	0	1323	c32311_g0_i2	ppa007310m	98.66	746	10	0	124	869	1	746	0	1323
	no	yes	ppa004549m (Prupe.1G106300)	c33545_g0_i3	99.22	1677	12	1	1	1676	1978	302	0	3024	c33545_g0_i3	ppa004549m	99.22	1677	12	1	302	1978	1676	1	0	3024
	no	yes	ppa007758m (Prupe.1G106400)	c25905_g0_i1	98.86	1313	13	1	1	1313	239	1549	0	2340	c25905_g0_i1	ppa007758m	98.86	1313	13	1	239	1549	1	1313	0	2340
	no	yes	ppa000690m (Prupe.1G106500)	c37636_g2_i6	98.24	1709	27	2	1686	3394	1717	12	0	2987	c37636_g2_i6	ppa000690m	98.24	1709	27	2	12	1717	3394	1686	0	2987
	no	yes	ppa000792m (Prupe.1G106600)	c37636_g2_i3	98.46	2013	31	0	999	3011	2308	296	0	3546	c37636_g2_i3	ppa000792m	98.46	2013	31	0	296	2308	3011	999	0	3546
	no	yes	ppa020554m (Prupe.1G106700)	c31049_g0_i1	99.31	1455	10	0	1	1455	2126	672	0	2632	c31049_g0_i1	ppa020554m	99.31	1455	10	0	672	2126	1455	1	0	2632
	no	no	ppa023381m (Prupe.1G106800)	c36710_g2_i3	73.28	1819	450	33	2378	4178	981	2781	4e-180	634	c36710_g2_i3	ppa000229m	99.18	2802	23	0	1	2802	1509	4310	0	5048
	no	yes	ppa000229m (Prupe.1G106900)	c36710_g2_i3	99.18	2802	23	0	1509	4310	1	2802	0	5048	c36710_g2_i3	ppa000229m	99.18	2802	23	0	1	2802	1509	4310	0	5048
	no	yes	ppa006833m	c33611_g3_i1	96.82	1037	32	1	272	1308	238	1273	0	1731	c33611_g3_i1	ppa006833m	96.82	1037	32	1	238	1273	272	1308	0	1731
	no	no	ppa006841m (Prupe.1G107000)	c33611_g3_i1	96.82	1037	32	1	298	1334	238	1273	0	1731	c33611_g3_i1	ppa006833m	96.82	1037	32	1	238	1273	272	1308	0	1731
	no	no	ppa006846m	c33611_g3_i1	96.82	1037	32	1	261	1297	238	1273	0	1731	c33611_g3_i1	ppa006833m	96.82	1037	32	1	238	1273	272	1308	0	1731
ParP-2	yes	yes	ppa013518m (Prupe.1G107100)	c33074_g0_i3	96.64	566	16	3	6	569	591	27	0	937	c33074_g0_i3	ppa013518m	96.64	566	16	3	27	591	569	6	0	937
ParP-3	yes	yes	ppa022254m (Prupe.1G107200)	c36090_g2_i1	90.51	927	84	3	21	945	399	1323	0	1221	c36090_g2_i1	ppa022254m	90.51	927	84	3	399	1323	21	945	0	1221
ParP-4	yes	yes	ppb022195m (Prupe.1G107300)	c36090_g0_i1	94.01	935	51	3	27	960	399	1329	0	1411	c36090_g0_i1	ppb022195m	94.01	935	51	3	399	1329	27	960	0	1411
ParP-5	yes	no	ppa008951m (Prupe.1G107400)	c36090_g1_i1	93.67	743	41	4	1	740	84	823	0	1107	c36090_g1_i1	ppa022254m	88.9	955	95	8	87	1040	1	945	0	1166
	no	yes	ppa024696m (Prupe.1G107500)	c36090_g4_i1	97.07	955	25	1	9	960	390	1344	0	1605	c36090_g4_i1	ppa024696m	97.07	955	25	1	390	1344	9	960	0	1605
			ppb020867m (Prupe.1G107600)	0 hits found
			ppa008960m (Prupe.1G107700)	0 hits found
	no	no	ppa017827m (Prupe.1G107800)	c36090_g4_i1	83.5	927	135	10	28	942	406	1326	0	848	c36090_g4_i1	ppa024696m	97.07	955	25	1	390	1344	9	960	0	1605
	no	no	ppa023061m (Prupe.1G107900)	c36090_g3_i2	84.59	876	115	12	14	882	372	1234	0	852	c36090_g3_i2	ppa019595m	94.93	888	43	2	372	1258	14	900	0	1389
	no	yes	ppa019595m (Prupe.1G108000)	c36090_g3_i2	94.93	888	43	2	14	900	372	1258	0	1389	c36090_g3_i2	ppa019595m	94.93	888	43	2	372	1258	14	900	0	1389
	no	yes	ppa013116m (Prupe.1G108100)	c33685_g0_i2	98.23	509	5	2	1	509	2350	1846	0	887	c33685_g0_i2	ppa013116m	98.23	509	5	2	1846	2350	509	1	0	887
	no	yes	ppa000137m (Prupe.1G108200)	c36985_g3_i1	97.77	3952	74	9	1054	4991	4	3955	0	6798	c36985_g3_i1	ppa000137m	97.77	3952	74	9	4	3955	1054	4991	0	6798
	no	yes	ppa006199m (Prupe.1G108300)	c22070_g0_i1	98.15	1623	27	2	1	1621	188	1809	0	2828	c22070_g0_i1	ppa006199m	98.15	1623	27	2	188	1809	1	1621	0	2828
	no	yes	ppa021666m (Prupe.1G106100)	c51192_g0_i1	92.8	250	1	5	235	484	1	233	4e-94	346	c51192_g0_i1	ppa021666m	92.8	250	1	5	1	233	235	484	4e-95	346
ParP-1	yes	no	ppa024143m (Prupe.1G108400)	c37771_g2_i4	96.36	385	10	3	1	381	1205	1589	5e-180	630	c37771_g2_i4	ppa006794m	89.7	592	37	8	1088	1670	629	1205	0	734
	no	no	ppa018241m	c32679_g0_i2	93.93	313	19	0	189	501	484	796	1e-132	473	c32679_g0_i2	ppa016474m	97.4	1077	22	3	125	1201	1	1071	0	1829
ParP-6	yes	no	ppa021156m (Prupe.1G108500)	c34152_g0_i3	97.45	471	6	2	1	471	1630	2094	0	798	c34152_g0_i3	ppa010512m	97.43	972	11	6	481	1451	959	1	0	1644
ParP-6	yes	yes	ppa010512m (Prupe.1G108600)	c34152_g0_i3	97.43	972	11	6	1	959	1451	481	0	1644	c34152_g0_i3	ppa010512m	97.43	972	11	6	481	1451	959	1	0	1644
	no	yes	ppa000912m (Prupe.1G108700)	c35903_g0_i8	97.26	3180	52	17	13	3172	3364	200	0	5358	c35903_g0_i8	ppa000912m	97.26	3180	52	17	200	3364	3172	13	0	5358
			Table S5. Similarity analysis between apricot and peach PPVres locus genes. Apricot gene name, differentially expressed condition, reciprocal best hit (RBH) result, first Blastn direct hit for each peach PPVres locus gene against the assembled apricot transcriptome, Reciprocal Blastn using the first apricot hit obtained as query against the peach transcripts.
