# Supplementary material for: Resistance to Plum Pox Virus (PPV) in apricot (Prunus armeniaca L.) is associated with down-regulation of two MATHd genes
Source: BMC Plant Biol. 2018 Jan 27;18:25. doi: 10.1186/s12870-018-1237-1 (PMC5787289; doi:10.1186/s12870-018-1237-1)
Supplement: Supplementary file 11 — Filtered variants putatively associated with Plum pox virus (PPV) resistance. (XLS 121 kb) [file 12870_2018_1237_MOESM11_ESM.xls]

## Sheet: Hoja1
Peach genome position	Peach annotation	REF	ALT	Gene position	Variant effect	QUAL	Goldrich_R (R_haplotype)					Goldrich					Stella					Orange Red					Early Blush					Harcot					Bora					Harlayne					Henderson
							GT	AD	DP	GQ	PL	GT	AD	DP	GQ	PL	GT	AD	DP	GQ	PL	GT	AD	DP	GQ	PL	GT	AD	DP	GQ	PL	GT	AD	DP	GQ	PL	GT	AD	DP	GQ	PL	GT	AD	DP	GQ	PL	GT	AD	DP
8075493		T	A	Intergenic		6852.31	1/1	0.19	19	57	706.57.0	0/1	12.8	20	99	226.0.429	1/1	0.80	80	99	3140.240.0	0/1	7.2	9	52	52.0.283	0/1	12.6	18	99	200.0.430	0/1	28.28	56	99	986.0.952	0/1	13.16	29	99	568.0.448	0/1	11.3	14	51	51.0.285	0/1	7.3	10
8116725		A	G	Intergenic		8062.11	1/1	0.5	5	15	157.15.0	0/1	22.19	41	99	573.0.705	1/1	0.114	114	99	4256.343.0	0/1	6.6	12	99	168.0.169	0/1	6.1	7	23	23.0.198	0/1	46.40	86	99	1034.0.1528	0/1	9.16	25	99	496.0.261	0/1	12.16	28	99	400.0.339	0/1	14.6	20
8116875		T	C	Intergenic		5002.49	1/1	0.7	7	21	199.21.0	0/1	18.19	37	99	510.0.444	1/1	0.56	56	99	1690.168.0	0/1	3.3	6	68	68.0.68	0/1	5.5	10	99	123.0.159	0/1	14.26	40	99	565.0.321	0/1	11.14	25	99	370.0.301	0/1	8.13	21	99	325.0.265	0/1	12.7	19
8151909	ppa022254m	G	A	exon	Ile109Leu	13387.40	1/1	0.147	147	99	6518.448.0	0/1	46.14	60	99	431.0.1841	1/1	0.67	67	99	2787.201.0	0/1	5.3	8	99	111.0.201	0/1	6.1	7	24	24.0.249	0/1	12.24	36	99	887.0.432	0/1	3.9	12	99	332.0.99	0/1	7.22	29	99	884.0.228	0/1	1.4	5
8153243		T	C	Intergenic		3578.53	1/1	0.26	26	81	1187.81.0	0/1	14.3	17	84	84.0.579	1/1	0.25	25	75	1125.75.0	0/1	3.2	5	75	75.0.120	0/1	7.1	8	63	63.0.288	0/1	28.8	36	99	252.0.1152	0/1	7.5	12	99	186.0.321	0/1	19.4	23	99	195.0.780	0/1	6.3	9
8153347		T	G	Intergenic		7207.39	1/1	0.43	43	99	1762.129.0	0/1	10.10	20	99	335.0.432	1/1	0.76	76	99	2999.228.0	0/1	6.6	12	99	180.0.234	0/1	14.4	18	92	92.0.553	0/1	23.26	49	99	915.0.972	0/1	22.10	32	99	267.0.886	0/1	13.5	18	99	116.0.531	0/1	11.2	13
8153660		T	G	Intergenic		9269.27	1/1	0.96	96	99	3156.289.0	0/1	19.15	34	99	501.0.750	1/1	0.63	63	99	2266.189.0	0/1	7.7	14	99	186.0.273	0/1	9.3	12	73	73.0.411	0/1	34.53	87	99	1564.0.1352	0/1	17.19	36	99	573.0.699	0/1	40.16	56	99	323.0.1632	0/1	14.6	20
8153778		A	T	Intergenic		9470.29	1/1	0.82	82	99	2585.246.0	0/1	21.9	30	99	248.0.813	1/1	0.102	102	99	3625.307.0	0/1	3.7	10	95	198.0.95	0/1	6.11	17	99	351.0.189	0/1	32.31	63	99	908.0.1088	0/1	21.14	35	99	400.0.736	0/1	18.13	31	99	351.0.537	0/1	9.7	16
8153825		C	T	Intergenic		8166.27	1/1	0.76	76	99	1740.217.0	0/1	17.7	24	99	201.0.556	1/1	0.112	112	99	3664.337.0	0/1	5.7	12	99	156.0.160	0/1	4.13	17	99	362.0.105	0/1	37.27	64	99	709.0.1267	0/1	14.16	30	99	437.0.489	0/1	21.13	34	99	332.0.613	0/1	8.8	16
8153971		A	T/C	Intergenic		16406.83	2/2	0.0.127	127	99	5729.5758.5875.391.394.0	0/2	12.5.14	31	99	534.364.867.0.293.459	2/2	3.0.73	76	99	3263.3283.3454.176.235.0	0/2	2.0.5	7	69	193.203.294.0.84.69	0/2	2.0.8	10	60	327.334.420.0.84.60	0/2	10.0.32	42	99	1414.1459.1932.0.420.312	0/2	11.0.15	26	99	663.705.1221.0.465.411	0/2	12.0.11	23	99	384.427.966.0.504.471	0/2	4.0.7	11
8153982		A	C	Intergenic		13987.29	1/1	0.134	134	99	5788.403.0	0/1	19.15	34	99	547.0.776	1/1	3.79	82	99	3465.194.0	0/1	1.3	4	33	123.0.33	0/1	3.8	11	99	316.0.144	0/1	10.36	46	99	1402.0.396	0/1	11.18	29	99	702.0.408	0/1	11.8	19	99	346.0.432	0/1	2.8	10
8154388		A	G	Intergenic		18745.85	1/1	0.220	220	99	9888.662.0	0/1	8.11	19	99	438.0.303	1/1	0.85	85	99	3763.256.0	0/1	2.6	8	66	246.0.66	0/1	7.7	14	99	270.0.299	0/1	6.26	32	99	1055.0.174	0/1	4.15	19	99	620.0.120	0/1	8.9	17	99	397.0.303	0/1	5.16	21
8154392		C	A	Intergenic		15073.50	1/1	1211	212	99	8850.615.0	0/1	8.11	19	99	316.0.303	1/1	0.77	77	99	2616.232.0	0/1	2.7	9	63	210.0.63	0/1	8.5	13	99	130.0.305	0/1	6.26	32	99	784.0.174	0/1	4.15	19	99	436.0.123	0/1	9.11	20	99	293.0.329	0/1	5.16	21
8154515		C	CT	Intergenic		15387.27	1/1	0.150	150	99	6840.458.0	0/1	14.15	29	99	666.0.579	1/1	0.63	63	99	3176.217.0	0/1	1.7	8	18	333.0.18	0/1	10.10	20	99	384.0.390	0/1	30.26	56	99	1051.0.1175	0/1	10.19	29	99	804.0.427	0/1	15.13	28	99	501.0.591	0/1	10.5	15
8154539		C	T	Intergenic		14635.32	1/1	0.143	143	99	6524.436.0	0/1	14.15	29	99	556.0.527	1/1	0.69	69	99	3026.214.0	0/1	1.8	9	15	356.0.15	0/1	15.10	25	99	343.0.527	0/1	27.34	61	99	1207.0.983	0/1	12.15	27	99	638.0.460	0/1	13.13	26	99	466.0.399	0/1	8.9	17
8155997		T	C	Intergenic		7034.27	1/1	0.41	41	99	1845.123.0	0/1	35.17	52	99	630.0.1428	1/1	0.50	50	99	2030.150.0	0/1	2.3	5	72	162.0.72	0/1	11.4	15	99	119.0.434	0/1	40.13	53	99	425.0.1617	0/1	11.6	17	99	202.0.422	0/1	10.18	28	99	619.0.363	0/1	9.8	17
8156011		C	CATA	Intergenic		7670.22	1/1	0.43	43	99	1935.129.0	0/1	31.20	51	99	743.0.1276	1/1	0.44	44	99	2085.147.0	0/1	4.4	8	99	156.0.151	0/1	11.3	14	93	93.0.453	0/1	33.17	50	99	608.0.1414	0/1	9.7	16	99	267.0.357	0/1	10.13	23	99	559.0.375	0/1	7.7	14
8156062		C	T	Intergenic		9582.46	1/1	1.79	80	99	3397.219.0	0/1	27.20	47	99	639.0.1032	1/1	0.49	49	99	2026.147.0	0/1	5.2	7	52	52.0.183	0/1	7.2	9	63	63.0.262	0/1	22.19	41	99	645.0.774	0/1	7.8	15	99	315.0.204	0/1	3.15	18	6	595.0.6	0/1	3.11	14
8156439	ppb022195m	T	C	intron		9930.27	1/1	0.105	105	99	4701.316.0	0/1	22.15	37	99	564.0.856	1/1	0.41	41	99	1828.123.0	0/1	10.5	15	99	222.0.246	0/1	7.2	9	63	63.0.171	0/1	29.22	51	99	838.0.633	0/1	9.11	20	99	416.0.206	0/1	30.7	37	99	204.0.690	0/1	8.11	19
8156450	ppb022195m	T	C	exon	sSNP	10264.27	1/1	0.103	103	99	4652.313.0	0/1	23.17	40	99	683.0.631	1/1	0.44	44	99	1957.135.0	0/1	10.6	16	99	222.0.265	0/1	5.2	7	69	69.0.121	0/1	26.20	46	99	812.0.581	0/1	9.12	21	99	496.0.183	0/1	25.10	35	99	388.0.550	0/1	9.11	20
8156514	ppb022195m	T	C	exon	Thr266Ala	7280.56	1/1	1.93	94	99	2655.275.0	0/1	19.14	33	99	368.0.505	1/1	0.59	59	99	2016.177.0	0/1	6.4	10	99	114.0.163	0/1	4.5	9	88	147.0.88	0/1	34.24	58	99	576.0.809	0/1	10.12	22	99	327.0.232	0/1	26.20	46	99	351.0.525	0/1	3.9	12
8156835	ppb022195m	T	A/C	intron		25098.63	2/2	0.0.40	40	99	1800.1800.1800.120.120.0	1/2	0.18.5	23	99	966.210.156.756.0.741	2/2	0.0.9	9	30	450.450.450.30.30.0	1/2	0.2.3	5	75	210.126.120.84.0.75	1/2	0.5.0	5	27	252.42.27.210.0.207	1/2	0.19.2	21	27	882.84.27.798.0.792	1/2	0.11.1	12	9	497.42.9.457.0.459	1/2	0.13.5	18	99	799.210.165.589.0.574	1/2	0.3.1	4
8156856	ppb022195m	A	G	intron		3250.76	1/1	0.40	40	66	1740.66.0	0/1	17.8	25	99	257.0.672	1/1	0.15	15	45	609.45.0	0/1	4.4	8	99	139.0.124	0/1	6.1	7	24	24.0.222	0/1	19.2	21	27	27.0.777	0/1	10.1	11	12	12.0.400	0/1	15.7	22	99	208.0.556	0/1	4.1	5
8156930	ppb022195m	C	T	exon	Glu194Lys	5685.33	1/1	0.57	57	99	2641.178.0	0/1	13.8	21	99	297.0.522	1/1	0.35	35	99	1518.105.0	0/1	6.3	9	99	108.0.238	0/1	7.1	8	21	21.0.267	0/1	20.4	24	99	108.0.828	0/1	9.4	13	99	141.0.366	0/1	20.9	29	99	318.0.813	0/1	5.4	9
8156931	ppb022195m	A	G	exon	sSNP	5685.33	1/1	0.58	58	99	2641.178.0	0/1	13.8	21	99	297.0.522	1/1	0.33	33	99	1518.105.0	0/1	6.3	9	99	108.0.238	0/1	6.1	7	21	21.0.267	0/1	20.4	24	99	108.0.828	0/1	9.4	13	99	141.0.366	0/1	20.9	29	99	318.0.813	0/1	5.4	9
8157030	ppb022195m	T	A/C	exon	sSNP.sSNP	31862.62	1/1	0.80.0	80	99	3122.261.0.2532.237.2459	1/2	0.10.13	23	99	847.400.349.346.0.306	1/1	0.49.0	49	99	1825.149.0.1779.146.1775	1/2	0.1.4	5	30	195.113.101.42.0.30	1/2	0.3.5	8	74	280.175.162.89.0.74	1/2	0.21.43	64	99	2454.1567.1453.614.0.475	1/2	0.15.12	27	99	1073.469.413.545.0.509	1/2	0.8.6	14	99	412.194.168.204.0.186	1/2	0.6.5	11
8157586	ppb022195m	GAA	G	intron		18614.23	1/1	0.233	233	99	10485.701.0	0/1	27.23	50	99	921.0.239	1/1	0.59	59	99	2564.178.0	0/1	8.2	10	60	60.0.321	0/1	10.6	16	99	222.0.402	0/1	43.22	65	99	773.0.1736	0/1	13.10	23	99	363.0.516	0/1	13.33	46	99	1332.0.447	0/1	7.4	11
8157650	ppb022195m	TGTTTG	T	exon	fs	17294.23	1/1	0.233	233	99	10485.701.0	0/1	37.21	58	99	767.0.1534	1/1	0.34	34	99	1596.108.0	0/1	10.4	14	99	138.0.391	0/1	8.2	10	60	60.0.330	0/1	65.14	79	99	438.0.2754	0/1	13.7	20	99	280.0.522	0/1	20.27	47	99	1074.0.759	0/1	12.3	15
8157670	ppb022195m	C	T	exon	sSNP	17657.28	1/1	0.233	233	99	10430.704.0	0/1	31.21	52	99	737.0.1278	1/1	0.39	39	99	1670.123.0	0/1	9.5	14	99	166.0.347	0/1	7.4	11	99	111.0.297	0/1	67.26	93	99	716.0.2595	0/1	15.7	22	99	211.0.598	0/1	23.25	48	99	979.0.885	0/1	11.4	15
8157703	ppb022195m	T	G	exon	sSNP	11230.27	1/1	0.235	235	99	6610.705.0	0/1	24.24	48	99	747.0.733	1/1	0.43	43	99	1205.129.0	0/1	9.8	17	99	176.0.261	0/1	7.4	11	80	80.0.195	0/1	58.20	78	99	358.0.1876	0/1	13.7	20	99	130.0.365	0/1	23.21	44	99	583.0.678	0/1	9.5	14
8157736	ppb022195m	TC	T	intron		18103.22	1/1	0.221	221	99	10023.677.0	0/1	25.22	47	99	787.0.1041	1/1	0.63	63	99	2715.190.0	0/1	6.7	13	99	307.0.205	0/1	6.5	11	99	192.0.202	0/1	40.27	67	99	944.0.1568	0/1	22.7	29	99	259.0.854	0/1	17.24	41	99	936.0.607	0/1	12.9	21
8157752	ppb022195m	C	CAAG/CAAGAAG	intron		62567.58	1/1	0.243.0	243	99	11205.750.0.11174.750.11163	1/2	0.25.26	51	99	2309.1209.1128.1084.0.994	1/1	0.71.0	71	99	3555.238.0.3500.238.3481	1/2	0.7.5	12	99	588.243.216.328.0.307	1/2	0.6.4	10	99	546.243.219.294.0.276	1/2	0.29.43	72	99	3233.1855.1748.1312.0.1166	1/2	0.11.22	33	99	1511.982.937.496.0.421	1/2	0.29.19	48	99	2225.906.808.1286.0.1214	1/2	0.9.9	18
8157761	ppb022195m	A	T	intron		21700.27	1/1	0.257	257	99	11743.789.0	0/1	27.26	53	99	1052.0.1052	1/1	0.83	83	99	3809.256.0	0/1	6.7	13	99	276.0.231	0/1	4.6	10	99	240.0.150	0/1	33.25	58	99	1025.0.1423	0/1	23.11	34	99	393.0.933	0/1	19.32	51	99	1286.0.701	0/1	9.9	18
8160668		T	C	Intergenic		16136.27	1/1	0.206	206	99	9074.628.0	0/1	17.19	36	99	767.0.683	1/1	0.65	65	99	2936.211.0	0/1	4.5	9	99	179.0.194	0/1	11.6	17	99	202.0.393	0/1	37.21	58	99	698.0.1296	0/1	9.13	22	99	499.0.356	0/1	19.11	30	99	391.0.760	0/1	19.7	26
8160688		T	A	Intergenic		16244.29	1/1	0.204	204	99	9085.620.0	0/1	21.19	40	99	728.0.825	1/1	0.69	69	99	3059.217.0	0/1	6.6	12	99	223.0.228	0/1	11.5	16	99	177.0.432	0/1	26.21	47	99	814.0.1057	0/1	9.12	21	99	477.0.334	0/1	19.12	31	99	366.0.720	0/1	16.7	23
8160907		A	T	Intergenic		20200.27	1/1	0.326	326	99	10821.978.0	0/1	17.18	35	99	515.0.543	1/1	0.101	101	99	3991.304.0	0/1	7.7	14	99	214.0.243	0/1	8.13	21	99	459.0.269	0/1	34.34	68	99	1137.0.1191	0/1	20.11	31	99	343.0.744	0/1	27.17	44	99	413.0.792	0/1	9.22	31
8161067		T	C	Intergenic		12135.37	1/1	0.259	259	99	7527.773.0	0/1	30.16	46	99	382.0.908	1/1	1.56	57	99	1676.161.0	0/1	4.3	7	64	64.0.112	0/1	6.4	10	99	113.0.124	0/1	48.24	72	99	484.0.1214	0/1	18.5	23	73	73.0.512	0/1	13.25	38	99	605.0.327	0/1	4.8	12
8161103		C	G	Intergenic		10627.97	1/1	0.259	259	99	7374.776.0	0/1	34.17	51	99	355.0.883	1/1	0.32	32	96	898.96.0	0/1	4.4	8	89	89.0.119	0/1	7.2	9	28	28.0.171	0/1	51.21	72	99	373.0.1333	0/1	14.5	19	83	83.0.370	0/1	19.18	37	99	382.0.549	0/1	5.7	12
8161775		A	G	Intergenic		6008.84	1/1	0.42	42	99	1050.124.0	0/1	17.23	40	99	690.0.615	1/1	0.57	57	99	1809.171.0	0/1	5.6	11	99	156.0.131	0/1	3.4	7	92	105.0.92	0/1	37.19	56	99	426.0.1393	0/1	1.15	16	17	436.0.17	0/1	18.14	32	99	375.0.633	0/1	4.6	10
8161866		C	T	Intergenic		10352.18	1/1	0.46	46	99	2070.138.0	0/1	8.13	21	99	522.0.297	1/1	0.82	82	99	3913.265.0	0/1	1.4	5	30	165.0.30	0/1	4.6	10	99	240.0.150	0/1	12.13	25	99	591.0.459	0/1	10.18	28	99	723.0.408	0/1	10.11	21	99	469.0.465	0/1	3.11	14
8161941		A	T	Intergenic		7240.01	1/1	0.29	29	86	813.86.0	0/1	15.12	27	99	402.0.560	1/1	0.68	68	99	2694.205.0	0/1	2.5	7	69	180.0.69	0/1	11.10	21	99	296.0.421	0/1	24.23	47	99	746.0.939	0/1	8.18	26	99	613.0.248	0/1	14.12	26	99	327.0.466	0/1	7.14	21
8162157		A	G	Intergenic		4239.66	1/1	0.5	5	15	225.15.0	0/1	7.5	12	99	189.0.279	1/1	0.43	43	99	1980.132.0	0/1	3.8	11	99	324.0.144	0/1	4.6	10	99	240.0.150	0/1	14.7	21	99	246.0.651	0/1	10.12	22	99	516.0.381	0/1	6.3	9	99	108.0.243	0/1	6.6	12
8162163		A	T	Intergenic		4624.58	1/1	0.5	5	15	225.15.0	0/1	7.6	13	99	266.0.273	1/1	0.47	47	99	2147.144.0	0/1	4.8	12	99	324.0.144	0/1	4.6	10	99	240.0.150	0/1	16.8	24	99	288.0.648	0/1	11.13	24	99	510.0.457	0/1	7.3	10	99	102.0.320	0/1	6.6	12
8162186		C	A	Intergenic		5454.15	1/1	0.6	6	18	253.18.0	0/1	18.7	25	99	233.0.617	1/1	0.61	61	99	2571.184.0	0/1	6.8	14	99	318.0.204	0/1	6.6	12	99	234.0.228	0/1	22.13	35	99	415.0.865	0/1	13.16	29	99	600.0.483	0/1	9.5	14	99	142.0.315	0/1	8.9	17
Table S9. Filtered variants putatively associated with Plum pox virus (PPV) resistance. Genomic position and gene content according to the peach genome annotation. reference and alternative alleles. genic compartment. variant effect. and genotype results for each cultivar (GT: Genotype, AD: Allelic depths for the ref and alt alleles in the order listed; DP: Approximate read depth (reads with MQ=2…
[truncated: 92 more columns]
